# Supplementary material for: Mechanism Investigation of Rifampicin-Induced Liver Injury Using Comparative Toxicoproteomics in Mice
Source: Int J Mol Sci. 2017 Jul 2;18(7):1417. doi: 10.3390/ijms18071417 (PMC5535909; doi:10.3390/ijms18071417)
Supplement: Supplementary file 1 [file ijms-18-01417-s001.zip]

Archive with 4 entries (4 files):
- Supplemental Table S5. Differentially expressed statistics.xlsx
- Supplemental Table S4. MS identified information summary.xlsx
- Supplemental Table S3. Up regulated protein in KEGG enrichment.xlsx
- IJMS_DILI_RIF_revised suppl.pdf
