# Supplementary material for: Mechanism Investigation of Rifampicin-Induced Liver Injury Using Comparative Toxicoproteomics in Mice
Source: Int J Mol Sci. 2017 Jul 2;18(7):1417. doi: 10.3390/ijms18071417 (PMC5535909; doi:10.3390/ijms18071417)
Supplement: Supplementary file 1 [file ijms-18-01417-s001.zip › Supplemental Table S5. Differentially expressed statistics.xlsx]

## Sheet: (A) 177 mgkg vs VH
Protein accession	Protein description	LowvsControl Ratio	Regulated Type	Gene name	# peptides	Protein coverage (%)
Q9QZ85	Interferon-inducible GTPase 1	0.477	Down	Iigp1	4	11.4
Q99K94	Signal transducer and activator of transcription 1	0.478	Down	Stat1	2	4.2
Q9CPX4	Ferritin	0.5	Down	Ftl1	3	26.8
A0A0R4J135	Selenium-binding protein 2	0.503	Down	2810007J24Rik	2	14.3
P19157	Glutathione S-transferase P 1	0.506	Down	Gstp1	5	29.5
Q9Z2V4	Phosphoenolpyruvate carboxykinase, cytosolic [GTP]	0.549	Down	Pck1	2	4.3
Q9QXX4	Calcium-binding mitochondrial carrier protein Aralar2	0.595	Down	Slc25a13	9	15.4
P26150	3 beta-hydroxysteroid dehydrogenase/Delta 5-->4-isomerase type 3	0.595	Down	Hsd3b3	3	11.3
Q8BQ46	Protein Taf15	0.596	Down	Selenbp2	28	75.4
P26443	Glutamate dehydrogenase 1, mitochondrial	0.603	Down	Glud1	25	52.2
P15105	Glutamine synthetase	0.616	Down	Glul	10	33.2
Q569X9	Cytochrome P450 2C40	0.627	Down	Cyp2c67	4	8.4
Q91XE0	Glycine N-acyltransferase	0.629	Down	Glyat	6	23
P54869	Hydroxymethylglutaryl-CoA synthase, mitochondrial	0.635	Down	Hmgcs2	14	35.4
Q91W64	Cytochrome P450 2C70	0.636	Down	Cyp2c70	4	12.7
Q14AF6	Small nuclear ribonucleoprotein Sm D2	0.64	Down	Snrpd2	4	40.7
P40124	Adenylyl cyclase-associated protein 1	0.641	Down	Cap1	5	19.8
P00186	Cytochrome P450 1A2	0.642	Down	Cyp1a2	2	5.8
Q497E9	40S ribosomal protein S8	0.644	Down	Rps8	3	15.9
P33267	Cytochrome P450 2F2	0.646	Down	Cyp2f2	8	23
Q8C196	Carbamoyl-phosphate synthase [ammonia], mitochondrial	0.652	Down	Cps1	69	53.8
Q9JIF7	Coatomer subunit beta	0.652	Down	Copb1	2	2.5
Q9CZM2	60S ribosomal protein L15	0.655	Down	Rpl15	2	10.3
F7CJS8	40S ribosomal protein S9	0.656	Down	Rps9	3	19.3
Q07417	Short-chain specific acyl-CoA dehydrogenase, mitochondrial	0.662	Down	Acads	7	26.7
Q80XN0	D-beta-hydroxybutyrate dehydrogenase, mitochondrial	0.665	Down	Bdh1	8	23.9
Q3UCH0	60S ribosomal protein L6	0.665	Down	Rpl6	4	13.5
Q548W7	Acyl-CoA-binding protein	1.536	Up	Dbi	6	70.1
P10649	Glutathione S-transferase Mu 1	1.537	Up	Gstm1	17	74.3
Q3TS38	UDP-glucose 6-dehydrogenase	1.576	Up	Ugdh	12	36.3
E9Q7G0	Protein Numa1	1.581	Up	Ces2c	6	13.4
P00493	Hypoxanthine-guanine phosphoribosyltransferase	1.585	Up	Hprt1	12	72.9
P59242	Cingulin	1.59	Up	Cgn	2	2.6
Q497I3	Fatty acid-binding protein, epidermal	1.59	Up	Fabp5	9	72.6
Q3U422	NADH dehydrogenase [ubiquinone] flavoprotein 3, mitochondrial	1.595	Up	Gstt3	2	14.1
Q9D816	Cytochrome P450 2C55	1.604	Up	Cyp2c55	2	4.9
P33622	Apolipoprotein C-III	1.605	Up	Apoc3	3	46.5
O35490	Betaine--homocysteine S-methyltransferase 1	1.643	Up	Bhmt	28	77.6
P62806	Histone H4	1.662	Up	Hist1h4a	6	50.5
Q3TG75	Ornithine aminotransferase, mitochondrial	1.707	Up	Oat	3	10.3
P15626	Glutathione S-transferase Mu 2	1.715	Up	Gstm2	8	33.9
P84228	Histone H3.2	1.763	Up	Hist1h3b	4	40.4
Q8VCH0	3-ketoacyl-CoA thiolase B, peroxisomal	1.781	Up	Acaa1b	14	46
Q8CGP2	Histone H2B type 1-P	1.783	Up	Hist1h2bp	8	53.2
Q8C165	Probable carboxypeptidase PM20D1	1.791	Up	Pm20d1	6	16.5
Q9QXG4	Acetyl-coenzyme A synthetase, cytoplasmic	1.809	Up	Acss2	4	7.8
Q9WUZ9	Ectonucleoside triphosphate diphosphohydrolase 5	1.832	Up	Entpd5	9	29.5
Q921H8	3-ketoacyl-CoA thiolase A, peroxisomal	1.869	Up	Acaa1a	3	11.8
F8WIX8	Histone H2A	1.982	Up	Hist1h2al	6	52.8
Q9WUD0	Cytochrome P450 2B10	2.022	Up	Cyp2b10	3	7.9
E9Q616	Protein Ahnak	2.094	Up	Ces2a	12	30.3
P13745	Glutathione S-transferase A1	2.106	Up	Gsta1	6	33.2
Q91X75	Cytochrome P450 2A5	2.199	Up	Cyp2a5	6	13.4
P43883	Perilipin-2	2.204	Up	Plin2	10	27.3
Q64459	Cytochrome P450 3A11	2.462	Up	Cyp3a11	16	35.1
P19639	Glutathione S-transferase Mu 3	3.422	Up	Gstm3	12	52.8

## Sheet: (B) 442.5 mgkg vs VH
Protein accession	Protein description	HighvsControl Ratio	Regulated Type	Gene name	# peptides	Protein coverage (%)
A0A0R4J135	Selenium-binding protein 2	0.262	Down	2810007J24Rik	2	14.3
Q8VC97	Beta-ureidopropionase	0.383	Down	Upb1	5	17.3
P19157	Glutathione S-transferase P 1	0.385	Down	Gstp1	5	29.5
Q569X9	Cytochrome P450 2C40	0.388	Down	Cyp2c67	4	8.4
Q91W64	Cytochrome P450 2C70	0.397	Down	Cyp2c70	4	12.7
Q9QZ85	Interferon-inducible GTPase 1	0.402	Down	Iigp1	4	11.4
P15105	Glutamine synthetase	0.404	Down	Glul	10	33.2
Q63880	Carboxylesterase 3A	0.424	Down	Ces3a	14	38.2
Q8BQ46	Protein Taf15	0.436	Down	Selenbp2	28	75.4
Q9WVF5	Epidermal growth factor receptor	0.438	Down	Egfr	3	4.4
P14131	40S ribosomal protein S16	0.445	Down	Rps16	4	28.8
Q9QXX4	Calcium-binding mitochondrial carrier protein Aralar2	0.458	Down	Slc25a13	9	15.4
Q9Z2V4	Phosphoenolpyruvate carboxykinase, cytosolic [GTP]	0.469	Down	Pck1	2	4.3
Q8VCU1	Carboxylesterase 3B	0.47	Down	Ces3b	4	12.1
Q9WVJ3	Carboxypeptidase Q	0.478	Down	Cpq	2	6.8
P58710	L-gulonolactone oxidase	0.484	Down	Gulo	5	14.8
P00186	Cytochrome P450 1A2	0.491	Down	Cyp1a2	2	5.8
Q8JZZ0	UDP-glucuronosyltransferase 3A2	0.493	Down	Ugt3a2	2	3.6
P26443	Glutamate dehydrogenase 1, mitochondrial	0.498	Down	Glud1	25	52.2
P07758	Alpha-1-antitrypsin 1-1	0.502	Down	Serpina1a	3	6.8
Q8C196	Carbamoyl-phosphate synthase [ammonia], mitochondrial	0.503	Down	Cps1	69	53.8
Q05421	Cytochrome P450 2E1	0.504	Down	Cyp2e1	7	18.7
P11589	Major urinary protein 2	0.515	Down	Mup2	9	62.2
Q497E9	40S ribosomal protein S8	0.519	Down	Rps8	3	15.9
D3YXK2	Scaffold attachment factor B1	0.523	Down	Safb	2	1.8
Q5M9N8	60S ribosomal protein L7	0.523	Down	Rpl7	4	17
Q91XE0	Glycine N-acyltransferase	0.524	Down	Glyat	6	23
E9Q4K7	Protein Kif13b	0.527	Down	Aox3	39	37.4
Q9CZM2	60S ribosomal protein L15	0.528	Down	Rpl15	2	10.3
Q3UQ44	Ras GTPase-activating-like protein IQGAP2	0.536	Down	Iqgap2	10	9.3
Q58DZ3	60S ribosomal protein L30	0.541	Down	Rpl30	4	42.6
Q3KQQ2	Major urinary protein 3	0.548	Down	Mup3	5	35.3
Q5M9M0	60S ribosomal protein L13a	0.549	Down	Rpl13a	2	10.8
Q9CPX4	Ferritin	0.553	Down	Ftl1	3	26.8
F7CJS8	40S ribosomal protein S9	0.555	Down	Rps9	3	19.3
Q9Z204	Heterogeneous nuclear ribonucleoproteins C1/C2	0.557	Down	Hnrnpc	3	10.5
Q8QZT1	Acetyl-CoA acetyltransferase, mitochondrial	0.56	Down	Acat1	14	41.5
P33267	Cytochrome P450 2F2	0.564	Down	Cyp2f2	8	23
Q5M9L7	40S ribosomal protein S17	0.566	Down	Rps17	6	57
P54869	Hydroxymethylglutaryl-CoA synthase, mitochondrial	0.569	Down	Hmgcs2	14	35.4
Q99L20	Glutathione S-transferase theta 3	0.57	Down	Ugt2b1	8	18.3
A2AL12	Heterogeneous nuclear ribonucleoprotein A3	0.578	Down	Hnrnpa3	4	18.6
Q5BLK1	40S ribosomal protein S6	0.578	Down	Rps6	4	17.3
Q3UEM0	Estradiol 17 beta-dehydrogenase 5	0.579	Down	Akr1c6	14	48.9
Q8R1A8	Ornithine carbamoyltransferase, mitochondrial	0.581	Down	Otc	12	37.9
P62918	60S ribosomal protein L8	0.582	Down	Rpl8	3	13.6
Q9CR57	60S ribosomal protein L14	0.584	Down	Rpl14	2	10.1
P11714	Cytochrome P450 2D9	0.585	Down	Cyp2d9	8	22.4
Q58EW0	60S ribosomal protein L18	0.587	Down	Rpl18	3	17.6
G3UZ48	Heterogeneous nuclear ribonucleoprotein Q	0.588	Down	Syncrip	4	11.6
Q80XN0	D-beta-hydroxybutyrate dehydrogenase, mitochondrial	0.588	Down	Bdh1	8	23.9
Q52JJ6	Glutamyl aminopeptidase	0.589	Down	Enpep	2	2.9
Q564E2	L-lactate dehydrogenase	0.592	Down	Ldha	14	46.1
Q99K94	Signal transducer and activator of transcription 1	0.593	Down	Stat1	2	4.2
Q9CYA0	Cysteine-rich with EGF-like domain protein 2	0.595	Down	Creld2	3	8
Q9JIF7	Coatomer subunit beta	0.597	Down	Copb1	2	2.5
A2AEW6	GRIP1-associated protein 1	0.598	Down	Gripap1	2	5.5
Q3UCH0	60S ribosomal protein L6	0.598	Down	Rpl6	4	13.5
Q58ET1	60S ribosomal protein L7a	0.6	Down	Rpl7a	5	17.3
P62849	40S ribosomal protein S24	0.601	Down	Rps24	3	24.8
Q68FD5	Clathrin heavy chain 1	0.602	Down	Cltc	4	3.4
P97429	Annexin A4	0.602	Down	Anxa4	4	16.6
O55060	Thiopurine S-methyltransferase	0.604	Down	Tpmt	3	17.5
Q6PF96	Electron transfer flavoprotein-ubiquinone oxidoreductase, mitochondrial	0.605	Down	Etfdh	11	23.9
Q545X8	40S ribosomal protein S4, X isoform	0.606	Down	Rps4x	4	20.9
A0A140T8L5	40S ribosomal protein S2	0.608	Down	Gm6576	6	29.4
D3YVB4	40S ribosomal protein S15a	0.608	Down	Rps15a	2	32.4
Q9JKR6	Hypoxia up-regulated protein 1	0.609	Down	Hyou1	8	13.8
E0CXD9	Surfeit locus protein 4	0.612	Down	Surf4	2	37.8
Q8VCB3	Glycogen [starch] synthase, liver	0.612	Down	Gys2	2	4
Q545A2	ADP/ATP translocase 2	0.612	Down	Slc25a5	11	34.2
F8VPN4	Protein Agl	0.613	Down	Cyp2d22	5	11.8
Q9JLI0	Aldo-keto reductase a	0.617	Down	Ugt2b36	5	12.8
A0A140T8K5	60S ribosomal protein L21	0.623	Down	Rpl21	3	19.2
Q07417	Short-chain specific acyl-CoA dehydrogenase, mitochondrial	0.624	Down	Acads	7	26.7
E9Q4G8	CD166 antigen	0.624	Down	Alcam	2	4
Q8VEM8	Phosphate carrier protein, mitochondrial	0.626	Down	Slc25a3	4	14
Q8BMS1	Trifunctional enzyme subunit alpha, mitochondrial	0.628	Down	Hadha	18	28.3
Q9D1R9	60S ribosomal protein L34	0.629	Down	Rpl34	3	21.4
P35505	Fumarylacetoacetase	0.63	Down	Fah	18	61.1
Q5F2A7	Eukaryotic initiation factor 4A-I	0.63	Down	Eif4a1	9	23.6
Q99P30	Peroxisomal coenzyme A diphosphatase NUDT7	0.632	Down	Nudt7	7	35.2
Q9DBE0	Cysteine sulfinic acid decarboxylase	0.632	Down	Csad	15	35.3
Q9CWK8	Sorting nexin-2	0.633	Down	Snx2	2	4
Q9Z2X1	Heterogeneous nuclear ribonucleoprotein F	0.635	Down	Hnrnpf	2	6
Q62186	Translocon-associated protein subunit delta	0.636	Down	Ssr4	3	19.8
Q3UXD9	Peroxisomal trans-2-enoyl-CoA reductase	0.637	Down	Pecr	6	25.8
Q3U0V1	Far upstream element-binding protein 2	0.637	Down	Khsrp	10	19.4
Q9JHI5	Isovaleryl-CoA dehydrogenase, mitochondrial	0.638	Down	Ivd	5	12.3
P17665	Cytochrome c oxidase subunit 7C, mitochondrial	0.64	Down	Cox7c	2	28.6
Q811L7	Heterogeneous nuclear ribonucleoprotein H	0.641	Down	Hnrnph1	3	10.5
Q8BWT1	3-ketoacyl-CoA thiolase, mitochondrial	0.641	Down	Acaa2	24	73
Q569Z6	Thyroid hormone receptor-associated protein 3	0.642	Down	Thrap3	5	5.9
P41216	Long-chain-fatty-acid--CoA ligase 1	0.642	Down	Acsl1	24	39.8
O88569	Heterogeneous nuclear ribonucleoproteins A2/B1	0.642	Down	Hnrnpa2b1	12	38
Q9D8E6	60S ribosomal protein L4	0.643	Down	Rpl4	4	11.5
Q5SVP3	Proteasome activator complex subunit 2	0.644	Down	Psme2	10	47.7
Q9JI75	Ribosyldihydronicotinamide dehydrogenase [quinone]	0.645	Down	Nqo2	5	20.3
P28665	Murinoglobulin-1	0.645	Down	Mug1	14	12.5
F6SVV1	40S ribosomal protein S7	0.647	Down	Gm9493	4	17.7
O88587	Catechol O-methyltransferase	0.648	Down	Comt	11	53.6
F8WHP8	ATP synthase subunit f, mitochondrial	0.65	Down	Atp5j2	2	30.3
P14115	60S ribosomal protein L27a	0.651	Down	Rpl27a	5	35.1
P62911	60S ribosomal protein L32	0.652	Down	Rpl32	2	14.8
P68040	Guanine nucleotide-binding protein subunit beta-2-like 1	0.653	Down	Gnb2l1	7	23.3
Q99JT9	1,2-dihydroxy-3-keto-5-methylthiopentene dioxygenase	0.654	Down	Adi1	3	22.3
F6V6T4	Transmembrane emp24 domain-containing protein 2	0.655	Down	Tmed2	3	21
G3XA10	Heterogeneous nuclear ribonucleoprotein U	0.656	Down	Hnrnpu	8	14
Q5FW57	Glycine N-acyltransferase-like protein	0.657	Down	Gm4952	3	12.2
E9Q4F4	Small nuclear ribonucleoprotein E	0.658	Down	Snrpe	2	39.6
Q9DCY1	Peptidyl-prolyl cis-trans isomerase	0.662	Down	Ppib	10	36.6
Q9CQ69	Cytochrome b-c1 complex subunit 8	0.662	Down	Uqcrq	2	20.7
Q64152	Transcription factor BTF3	0.664	Down	Btf3	2	24.5
Q9QYY9	Alcohol dehydrogenase 4	0.664	Down	Adh4	4	12.7
P40124	Adenylyl cyclase-associated protein 1	0.665	Down	Cap1	5	19.8
Q8R0F8	Acylpyruvase FAHD1, mitochondrial	0.665	Down	Fahd1	6	33.5
O35955	Proteasome subunit beta type-10	0.666	Down	Psmb10	5	34.1
Q283N4	2-oxo-4-hydroxy-4-carboxy-5-ureidoimidazoline decarboxylase	0.666	Down	Prhoxnb	2	12.9
P17095	High mobility group protein HMG-I/HMG-Y	1.505	Up	Hmga1	2	15
P48036	Annexin A5	1.508	Up	Anxa5	12	45.5
Q8BH78	Reticulon-4	1.514	Up	Rtn4	2	8.4
P47740	Fatty aldehyde dehydrogenase	1.519	Up	Aldh3a2	5	11.6
Q61133	Glutathione S-transferase theta-2	1.525	Up	Gstt2	2	10.7
Q80UU9	Membrane-associated progesterone receptor component 2	1.539	Up	Pgrmc2	3	24.9
P56391	Cytochrome c oxidase subunit 6B1	1.544	Up	Cox6b1	6	62.8
B0V2N8	Annexin	1.573	Up	Anxa2	2	18.2
O35945	Aldehyde dehydrogenase, cytosolic 1	1.59	Up	Aldh1a7	8	17.6
P19096	Fatty acid synthase	1.608	Up	Fasn	64	31.7
Q9DCD0	6-phosphogluconate dehydrogenase, decarboxylating	1.609	Up	Pgd	4	8.5
P62806	Histone H4	1.644	Up	Hist1h4a	6	50.5
P84228	Histone H3.2	1.647	Up	Hist1h3b	4	40.4
Q62264	Thyroid hormone-inducible hepatic protein	1.674	Up	Thrsp	6	52
P27661	Histone H2A.x	1.686	Up	H2afx	2	6.3
Q91V76	Ester hydrolase C11orf54 homolog	1.696	Up		11	42.5
Q61646	Haptoglobin	1.703	Up	Hp	10	27.4
Q9QXG4	Acetyl-coenzyme A synthetase, cytoplasmic	1.717	Up	Acss2	4	7.8
P00493	Hypoxanthine-guanine phosphoribosyltransferase	1.762	Up	Hprt1	12	72.9
E9Q7G0	Protein Numa1	1.773	Up	Ces2c	6	13.4
Q548W7	Acyl-CoA-binding protein	1.814	Up	Dbi	6	70.1
H3BJI7	Protein Methig1	1.896	Up	Gstm4	2	13.8
Q8CGP2	Histone H2B type 1-P	1.984	Up	Hist1h2bp	8	53.2
Q9D816	Cytochrome P450 2C55	2.035	Up	Cyp2c55	2	4.9
Q3TS38	UDP-glucose 6-dehydrogenase	2.039	Up	Ugdh	12	36.3
Q9WUZ9	Ectonucleoside triphosphate diphosphohydrolase 5	2.077	Up	Entpd5	9	29.5
E9Q616	Protein Ahnak	2.088	Up	Ces2a	12	30.3
F8WIX8	Histone H2A	2.211	Up	Hist1h2al	6	52.8
Q921H8	3-ketoacyl-CoA thiolase A, peroxisomal	2.269	Up	Acaa1a	3	11.8
Q64459	Cytochrome P450 3A11	2.271	Up	Cyp3a11	16	35.1
P10649	Glutathione S-transferase Mu 1	2.354	Up	Gstm1	17	74.3
P43883	Perilipin-2	2.39	Up	Plin2	10	27.3
Q3U422	NADH dehydrogenase [ubiquinone] flavoprotein 3, mitochondrial	2.528	Up	Gstt3	2	14.1
Q8VCH0	3-ketoacyl-CoA thiolase B, peroxisomal	2.551	Up	Acaa1b	14	46
P15626	Glutathione S-transferase Mu 2	2.659	Up	Gstm2	8	33.9
Q91X75	Cytochrome P450 2A5	2.814	Up	Cyp2a5	6	13.4
P33622	Apolipoprotein C-III	2.934	Up	Apoc3	3	46.5
Q9WUD0	Cytochrome P450 2B10	3.504	Up	Cyp2b10	3	7.9
P13745	Glutathione S-transferase A1	4.385	Up	Gsta1	6	33.2
P19639	Glutathione S-transferase Mu 3	6.997	Up	Gstm3	12	52.8
