# Supplementary material for: Mechanism Investigation of Rifampicin-Induced Liver Injury Using Comparative Toxicoproteomics in Mice
Source: Int J Mol Sci. 2017 Jul 2;18(7):1417. doi: 10.3390/ijms18071417 (PMC5535909; doi:10.3390/ijms18071417)
Supplement: Supplementary file 1 [file ijms-18-01417-s001.zip › Supplemental Table S4. MS identified information summary.xlsx]

## Sheet: (A) Identified proteins
Supplemental Table S4. Identified protein information
Protein identification					Ratio
Accession	Protein names	Gene names	# peptides	Protein coverage (%)	177 mg/kg vs VH	442.5 mg/kg vs VH
P26150	3 beta-hydroxysteroid dehydrogenase/Delta 5-->4-isomerase type 3	Hsd3b3	3	11.3	0.59463	0.720196
Q99K94	Signal transducer and activator of transcription 1	Stat1	2	4.2	0.477804	0.592661
Q9QZ85	Interferon-inducible GTPase 1	Iigp1	4	11.4	0.476614	0.40164
Q9CPX4	Ferritin	Ftl1	3	26.8	0.499544	0.552598
P19157	Glutathione S-transferase P 1	Gstp1	5	29.5	0.506475	0.385047
A2AEW6	GRIP1-associated protein 1	Gripap1	2	5.5	0.687366	0.598471
A0A0R4J135	Selenium-binding protein 2	2810007J24Rik	2	14.3	0.502635	0.262425
Q9QXX4	Calcium-binding mitochondrial carrier protein Aralar2	Slc25a13	9	15.4	0.595477	0.457889
Q9Z2V4	Phosphoenolpyruvate carboxykinase, cytosolic [GTP]	Pck1	2	4.3	0.548759	0.468527
Q9JHI5	Isovaleryl-CoA dehydrogenase, mitochondrial	Ivd	5	12.3	0.686662	0.638164
A2AFS0	Serine--tRNA ligase, cytoplasmic	Sars	2	7.4	0.912448	0.980297
O35955	Proteasome subunit beta type-10	Psmb10	5	34.1	0.827106	0.66593
Q91XE0	Glycine N-acyltransferase	Glyat	6	23	0.628716	0.523507
P40124	Adenylyl cyclase-associated protein 1	Cap1	5	19.8	0.64129	0.664795
O55060	Thiopurine S-methyltransferase	Tpmt	3	17.5	0.683143	0.60446
Q497E9	40S ribosomal protein S8	Rps8	3	15.9	0.644455	0.519116
Q8VCW8	Acyl-CoA synthetase family member 2, mitochondrial	Acsf2	9	20.8	0.688085	0.676762
Q8R2Q8	Bone marrow stromal antigen 2	Bst2	2	11.6	0.695901	0.82096
Q91W64	Cytochrome P450 2C70	Cyp2c70	4	12.7	0.636303	0.396803
F6V6T4	Transmembrane emp24 domain-containing protein 2	Tmed2	3	21	0.682694	0.655285
P54869	Hydroxymethylglutaryl-CoA synthase, mitochondrial	Hmgcs2	14	35.4	0.634624	0.569318
P26443	Glutamate dehydrogenase 1, mitochondrial	Glud1	25	52.2	0.602565	0.498408
Q9JIF7	Coatomer subunit beta	Copb1	2	2.5	0.651671	0.597185
Q9Z204	Heterogeneous nuclear ribonucleoproteins C1/C2	Hnrnpc	3	10.5	0.672657	0.557416
P14211	Calreticulin	Calr	16	40.9	0.766595	0.793394
O89017	Legumain	Lgmn	2	7.1	0.726873	0.754763
A2ADY9	Protein DDI1 homolog 2	Ddi2	2	6	0.728349	0.735841
Q9D0B5	Thiosulfate sulfurtransferase/rhodanese-like domain-containing protein 3	Tstd3	2	24.2	0.818527	0.711642
A0A0A6YWC8	Vimentin	Vim	8	22.5	0.790881	0.914843
Q8C196	Carbamoyl-phosphate synthase [ammonia], mitochondrial	Cps1	69	53.8	0.652306	0.502946
Q9CZM2	60S ribosomal protein L15	Rpl15	2	10.3	0.654534	0.527683
Q05421	Cytochrome P450 2E1	Cyp2e1	7	18.7	0.672103	0.50422
Q569X9	Cytochrome P450 2C40	Cyp2c67	4	8.4	0.627057	0.388276
F7CJS8	40S ribosomal protein S9	Rps9	3	19.3	0.655532	0.554917
P00186	Cytochrome P450 1A2	Cyp1a2	2	5.8	0.642073	0.491351
P33267	Cytochrome P450 2F2	Cyp2f2	8	23	0.645596	0.563736
Q3UQ44	Ras GTPase-activating-like protein IQGAP2	Iqgap2	10	9.3	0.698885	0.535776
Q5SVP3	Proteasome activator complex subunit 2	Psme2	10	47.7	0.70123	0.643785
P28063	Proteasome subunit beta type-8	Psmb8	5	21.7	0.841131	0.669223
F8WHP8	ATP synthase subunit f, mitochondrial	Atp5j2	2	30.3	0.681314	0.649719
Q80XN0	D-beta-hydroxybutyrate dehydrogenase, mitochondrial	Bdh1	8	23.9	0.664766	0.588285
E9Q3V6	Septin-2	Sept2	3	13.1	0.750693	0.871897
Q545A2	ADP/ATP translocase 2	Slc25a5	11	34.2	0.694129	0.612106
Q9DBE0	Cysteine sulfinic acid decarboxylase	Csad	15	35.3	0.719214	0.632062
Q9Z2I9	Succinyl-CoA ligase [ADP-forming] subunit beta, mitochondrial	Sucla2	9	20.3	0.685661	0.69597
P22599	Alpha-1-antitrypsin 1-2	Serpina1b	9	26.9	0.832112	0.727953
Q8K169	UDP-glucuronosyltransferase 2B17	Ugt2b5	12	29.6	0.772715	0.721211
Q3UCH0	60S ribosomal protein L6	Rpl6	4	13.5	0.665387	0.598401
Q8BMS1	Trifunctional enzyme subunit alpha, mitochondrial	Hadha	18	28.3	0.674009	0.628377
P62918	60S ribosomal protein L8	Rpl8	3	13.6	0.679957	0.582225
Q9D7S7	60S ribosomal protein L22-like 1	Rpl22l1	3	25.4	0.877526	1.11329
A2AL12	Heterogeneous nuclear ribonucleoprotein A3	Hnrnpa3	4	18.6	0.755905	0.577809
Q99P27	Group XIIB secretory phospholipase A2-like protein	Pla2g12b	2	16.9	0.952527	1.13926
E9PYA3	Hydroxyacylglutathione hydrolase, mitochondrial	Hagh	6	28.3	0.740194	0.792446
Q68FD5	Clathrin heavy chain 1	Cltc	4	3.4	0.703486	0.602469
Q5M9N8	60S ribosomal protein L7	Rpl7	4	17	0.680332	0.522997
Q99K67	Alpha-aminoadipic semialdehyde synthase, mitochondrial	Aass	2	3.1	0.904089	0.969407
Q8R1A8	Ornithine carbamoyltransferase, mitochondrial	Otc	12	37.9	0.700916	0.580941
Q80X90	Filamin-B	Flnb	2	1.5	0.756197	0.731679
Q9CWK8	Sorting nexin-2	Snx2	2	4	0.687161	0.633102
P99024	Tubulin beta-5 chain	Tubb5	2	6.1	0.759696	0.767431
Q8QZT1	Acetyl-CoA acetyltransferase, mitochondrial	Acat1	14	41.5	0.671713	0.560478
P54071	Isocitrate dehydrogenase [NADP], mitochondrial	Idh2	7	17	0.718869	0.785232
Q4FJX1	Importin subunit alpha	Kpna4	2	6.7	0.808385	0.944712
Q07417	Short-chain specific acyl-CoA dehydrogenase, mitochondrial	Acads	7	26.7	0.661719	0.624291
J3QP56	Acyl-protein thioesterase 1	Lypla1	3	22.3	0.932147	0.926949
P28076	Proteasome subunit beta type-9	Psmb9	4	23.3	0.85362	0.666503
Q9CQQ7	ATP synthase subunit b, mitochondrial	Atp5f1	6	22.3	0.701432	0.696002
Q8VEM8	Phosphate carrier protein, mitochondrial	Slc25a3	4	14	0.705499	0.625535
Q5BLK1	40S ribosomal protein S6	Rps6	4	17.3	0.711128	0.578065
Q9CQ54	NADH dehydrogenase [ubiquinone] 1 subunit C2	Ndufc2	2	18.3	0.708493	0.811576
Q9JKR6	Hypoxia up-regulated protein 1	Hyou1	8	13.8	0.722082	0.609152
G3UZ48	Heterogeneous nuclear ribonucleoprotein Q	Syncrip	4	11.6	0.783243	0.588141
Q8BQ46	Protein Taf15	Selenbp2	28	75.4	0.595994	0.43634
F8VPN4	Protein Agl	Cyp2d22	5	11.8	0.781485	0.612569
E0CXD9	Surfeit locus protein 4	Surf4	2	37.8	0.733737	0.611885
Q9CQ69	Cytochrome b-c1 complex subunit 8	Uqcrq	2	20.7	0.705703	0.661989
Q9WUM5	Succinyl-CoA ligase [ADP/GDP-forming] subunit alpha, mitochondrial	Suclg1	6	19.7	0.725291	0.707812
Q8BFR5	Elongation factor Tu, mitochondrial	Tufm	8	18.8	0.733261	0.698847
Q569Z6	Thyroid hormone receptor-associated protein 3	Thrap3	5	5.9	0.79633	0.642011
F6QL70	60S ribosomal protein L29	Gm17669	3	16.9	0.730959	0.699171
Q9CR57	60S ribosomal protein L14	Rpl14	2	10.1	0.721796	0.584255
P14131	40S ribosomal protein S16	Rps16	4	28.8	0.71541	0.445355
E9Q800	Mitochondrial inner membrane protein	Immt	8	14.6	0.759355	0.800504
P97807	Fumarate hydratase, mitochondrial	Fh	10	25.2	0.763999	0.740273
Q9Z2Z6	Mitochondrial carnitine/acylcarnitine carrier protein	Slc25a20	3	9	0.730626	0.698892
Q9ERG0	LIM domain and actin-binding protein 1	Lima1	2	2.7	0.753986	0.739327
Q99020	Heterogeneous nuclear ribonucleoprotein A/B	Hnrnpab	5	24.9	0.811055	0.865447
Q5M9L7	40S ribosomal protein S17	Rps17	6	57	0.758889	0.565872
Q7TNG8	Probable D-lactate dehydrogenase, mitochondrial	Ldhd	2	5.6	0.846261	0.840019
E9Q4G8	CD166 antigen	Alcam	2	4	0.784047	0.623734
P34928	Apolipoprotein C-I	Apoc1	3	28.4	0.712296	0.874116
P01897	H-2 class I histocompatibility antigen, L-D alpha chain	H2-L	9	30.7	1.07775	1.0447
Q9JLI0	Aldo-keto reductase a	Ugt2b36	5	12.8	0.753466	0.616672
A0A140T8L5	40S ribosomal protein S2	Gm6576	6	29.4	0.744158	0.607884
Q9WU19	Hydroxyacid oxidase 1	Hao1	9	29.2	1.04318	0.835556
Q91XF0	Pyridoxine-5-phosphate oxidase	Pnpo	3	17.2	0.969295	0.679908
F6SI14	Protein Ankhd1	Chchd10	2	28.3	0.883718	1.14784
Q9JI75	Ribosyldihydronicotinamide dehydrogenase [quinone]	Nqo2	5	20.3	0.714377	0.644577
F6SVV1	40S ribosomal protein S7	Gm9493	4	17.7	0.71823	0.647068
Q9WUK2	Eukaryotic translation initiation factor 4H	Eif4h	4	17.3	0.754392	0.690946
P58710	L-gulonolactone oxidase	Gulo	5	14.8	0.689953	0.48359
D3YVB4	40S ribosomal protein S15a	Rps15a	2	32.4	0.718404	0.607917
Q564E2	L-lactate dehydrogenase	Ldha	14	46.1	0.713537	0.592488
Q91W43	Glycine dehydrogenase [decarboxylating], mitochondrial	Gldc	4	4.7	0.812518	0.793332
P17665	Cytochrome c oxidase subunit 7C, mitochondrial	Cox7c	2	28.6	0.699383	0.640336
P15105	Glutamine synthetase	Glul	10	33.2	0.616479	0.403901
Q9WVF5	Epidermal growth factor receptor	Egfr	3	4.4	0.746854	0.438365
Q6PF96	Electron transfer flavoprotein-ubiquinone oxidoreductase, mitochondrial	Etfdh	11	23.9	0.705114	0.604838
Q63880	Carboxylesterase 3A	Ces3a	14	38.2	0.742356	0.423764
Q91X72	Hemopexin	Hpx	5	15.2	0.731769	1.35029
Q5RKZ7	Molybdenum cofactor biosynthesis protein 1	Mocs1	2	5.2	0.778874	0.667024
Q9CZ13	Cytochrome b-c1 complex subunit 1, mitochondrial	Uqcrc1	7	21.7	0.746241	0.771025
Q62186	Translocon-associated protein subunit delta	Ssr4	3	19.8	0.775783	0.636464
A0A0G2JDI9	ATP-binding cassette sub-family D member 3	Abcd3	3	6.4	0.813404	0.732534
Q05920	Pyruvate carboxylase, mitochondrial	Pc	21	22.3	0.743671	0.673078
Q9CR98	Protein FAM136A	Fam136a	5	37.7	0.80905	0.851565
Q5FW57	Glycine N-acyltransferase-like protein	Gm4952	3	12.2	0.739765	0.657189
F8WJK8	Hsc70-interacting protein	St13	7	21	0.772553	0.788419
Q9D6T9	28S ribosomal protein S36, mitochondrial	Mrps36	2	14	0.804159	1.20048
Q5M9M0	60S ribosomal protein L13a	Rpl13a	2	10.8	0.726636	0.548994
Q3UEM0	Estradiol 17 beta-dehydrogenase 5	Akr1c6	14	48.9	0.756192	0.579481
A1BN54	Alpha-actinin-1	Actn1	2	4.1	0.845983	0.860669
P62911	60S ribosomal protein L32	Rpl32	2	14.8	0.772641	0.651819
P50544	Very long-chain specific acyl-CoA dehydrogenase, mitochondrial	Acadvl	11	23.3	0.739826	0.683651
Q3TA96	Lysosome-associated membrane glycoprotein 1	Lamp1	2	5.7	0.895984	0.925283
E9Q5X5	Galectin-3-binding protein	Lgals3bp	3	23	1.06275	1.01475
B1AWE0	Clathrin light chain A	Clta	7	31.9	0.850411	0.897159
Q811L7	Heterogeneous nuclear ribonucleoprotein H	Hnrnph1	3	10.5	0.744649	0.641258
Q80W22	Threonine synthase-like 2	Thnsl2	3	7.2	0.875272	0.906
Q03265	ATP synthase subunit alpha, mitochondrial	Atp5a1	23	48.8	0.733724	0.718508
Q8JZZ0	UDP-glucuronosyltransferase 3A2	Ugt3a2	2	3.6	0.735932	0.49331
Q64521	Glycerol-3-phosphate dehydrogenase, mitochondrial	Gpd2	3	6.2	0.815127	0.854456
P16332	Methylmalonyl-CoA mutase, mitochondrial	Mut	6	8.6	0.769895	0.764192
Q9CYA0	Cysteine-rich with EGF-like domain protein 2	Creld2	3	8	0.71258	0.594924
Q9D1R9	60S ribosomal protein L34	Rpl34	3	21.4	0.7514	0.629003
Q61941	NAD(P) transhydrogenase, mitochondrial	Nnt	3	2.7	0.759474	0.674529
Q544B1	Aldehyde dehydrogenase, mitochondrial	Aldh2	20	45.7	0.752492	0.713338
Q8VEA4	Mitochondrial intermembrane space import and assembly protein 40	Chchd4	2	12.2	0.850202	1.02971
G3XA10	Heterogeneous nuclear ribonucleoprotein U	Hnrnpu	8	14	0.783908	0.655738
D3YUM1	NADH dehydrogenase [ubiquinone] flavoprotein 1, mitochondrial	Ndufv1	3	8.8	0.788216	0.844759
Q9R0P5	Destrin	Dstn	2	12.1	0.914875	0.821926
Q9D0E1	Heterogeneous nuclear ribonucleoprotein M	Hnrnpm	3	4.7	0.800847	0.819429
P24456	Cytochrome P450 2D10	Cyp2d10	12	24.8	0.815183	0.679768
Q64471	Glutathione S-transferase theta-1	Gstt1	7	32.5	0.835169	0.937051
Q9WVA2	Mitochondrial import inner membrane translocase subunit Tim8 A	Timm8a1	3	34	0.787094	0.805405
Q3TCD4	Enoyl-CoA delta isomerase 2, mitochondrial	Eci2	2	6.1	0.804397	0.901508
Q06185	ATP synthase subunit e, mitochondrial	Atp5i	3	43.7	0.770502	0.797777
P62843	40S ribosomal protein S15	Rps15	3	28.3	0.8212	0.678618
E9PVC6	Eukaryotic translation initiation factor 4 gamma 1	Eif4g1	18	13.6	0.793187	0.754255
Q5F2A7	Eukaryotic initiation factor 4A-I	Eif4a1	9	23.6	0.761251	0.63034
E9PZ00	Sulfated glycoprotein 1	Psap	11	27	0.923878	1.05505
Q9D051	Pyruvate dehydrogenase E1 component subunit beta, mitochondrial	Pdhb	4	17	0.851468	0.864069
Q9DAW9	Calponin-3	Cnn3	5	17.9	0.844096	0.83029
Q99MN9	Propionyl-CoA carboxylase beta chain, mitochondrial	Pccb	5	12.9	0.777914	0.700078
Q9CRA2	PDZ and LIM domain protein 5	Pdlim5	4	17.8	0.836115	0.909023
Q9DCY1	Peptidyl-prolyl cis-trans isomerase	Ppib	10	36.6	0.861227	0.662204
Q56A15	Cytochrome c, somatic	Cycs	8	61.9	0.84672	0.947969
P41216	Long-chain-fatty-acid--CoA ligase 1	Acsl1	24	39.8	0.773395	0.642092
Q99LC5	Electron transfer flavoprotein subunit alpha, mitochondrial	Etfa	13	48.9	0.749546	0.6901
P28843	Dipeptidyl peptidase 4	Dpp4	6	9.3	0.867806	0.700927
Q9CXW4	60S ribosomal protein L11	Rpl11	4	24.2	0.775903	0.686507
P16331	Phenylalanine-4-hydroxylase	Pah	11	32.9	0.800707	0.675344
Q8BGQ7	Alanine--tRNA ligase, cytoplasmic	Aars	6	7.7	0.784112	0.676774
Q3UKA4	Alcohol dehydrogenase 1	Adh1	12	30.1	0.771525	0.765025
Q8BWT1	3-ketoacyl-CoA thiolase, mitochondrial	Acaa2	24	73	0.737178	0.640731
P26039	Talin-1	Tln1	25	14.1	0.801148	0.777693
Q3UEG6	Alanine--glyoxylate aminotransferase 2, mitochondrial	Agxt2	5	11.7	0.933976	0.817059
Q5M9M5	60S ribosomal protein L23a	Rpl23a	6	32.7	0.832777	0.836934
Q62425	NADH dehydrogenase [ubiquinone] 1 alpha subcomplex subunit 4	Ndufa4	6	56.1	0.815624	0.884552
O08795	Glucosidase 2 subunit beta	Prkcsh	9	23.4	0.868585	0.812628
Q99LY9	NADH dehydrogenase [ubiquinone] iron-sulfur protein 5	Ndufs5	3	23.6	0.854751	1.12409
Q8QZS1	3-hydroxyisobutyryl-CoA hydrolase, mitochondrial	Hibch	3	9.1	0.789513	0.762367
P56480	ATP synthase subunit beta, mitochondrial	Atp5b	22	63.3	0.764698	0.719828
Q9Z2X1	Heterogeneous nuclear ribonucleoprotein F	Hnrnpf	2	6	0.75298	0.635472
Q6ZWZ4	60S ribosomal protein L36	Rpl36	2	20	0.909623	0.778478
Z4YJV4	2-oxoglutarate dehydrogenase, mitochondrial	Ogdh	2	2.1	0.824105	0.824687
Q9CPW4	Actin-related protein 2/3 complex subunit 5	Arpc5	2	9.3	0.807244	0.713788
Q9CPU0	Lactoylglutathione lyase	Glo1	11	55.4	0.751245	0.837085
P97379	Ras GTPase-activating protein-binding protein 2	G3bp2	2	3.9	0.916385	1.01813
Q4FJZ6	Glutamate--cysteine ligase regulatory subunit	Gclm	3	13.9	0.789065	0.723231
P62717	60S ribosomal protein L18a	Rpl18a	2	11.9	0.732452	0.712521
Q3V117	ATP-citrate synthase	Ndufv3	2	3.4	0.822881	0.900982
Q9EP89	Serine beta-lactamase-like protein LACTB, mitochondrial	Lactb	2	6.7	0.794181	0.728047
B1AU25	Apoptosis-inducing factor 1, mitochondrial	Aifm1	11	22.9	0.778599	0.715279
Q6PDM2	Serine/arginine-rich splicing factor 1	Srsf1	9	36.3	0.856031	0.796228
P62204	Calmodulin	Calm1	8	73.8	0.871348	0.889625
A0A140T8K5	60S ribosomal protein L21	Rpl21	3	19.2	0.7989	0.622809
Q9JHJ0	Tropomodulin-3	Tmod3	2	8.5	0.962023	0.762438
O88569	Heterogeneous nuclear ribonucleoproteins A2/B1	Hnrnpa2b1	12	38	0.792056	0.641516
Q5SVF7	Protein NipSnap homolog 1	Nipsnap1	7	27.1	0.794702	0.734218
P62264	40S ribosomal protein S14	Rps14	4	36.4	0.782288	0.801372
Q9QZ23	NFU1 iron-sulfur cluster scaffold homolog, mitochondrial	Nfu1	3	15.3	0.808367	0.814603
P68040	Guanine nucleotide-binding protein subunit beta-2-like 1	Gnb2l1	7	23.3	0.77668	0.653055
P53395	Lipoamide acyltransferase component of branched-chain alpha-keto acid dehydrogenase complex, mitochondrial	Dbt	3	7.7	0.760055	0.66822
Q3V235	Prohibitin-2	Phb2	10	35.5	0.789154	0.748115
Q6P3A8	2-oxoisovalerate dehydrogenase subunit beta, mitochondrial	Bckdhb	6	18.5	0.779486	0.708045
Q9JJU8	SH3 domain-binding glutamic acid-rich-like protein	Sh3bgrl	4	36	0.903773	1.08322
Q4KL81	Actin, cytoplasmic 2	Actg1	15	45.6	0.893686	0.838609
E9Q4F4	Small nuclear ribonucleoprotein E	Snrpe	2	39.6	0.825867	0.658096
O35114	Lysosome membrane protein 2	Scarb2	3	4.2	0.737254	0.721917
F6W2Q5	Epidermal growth factor receptor substrate 15	Eps15	3	5.8	0.833829	0.711998
Q8VCQ8	Caldesmon 1	Tpm3-rs7	19	54.8	0.891636	0.921488
Q58E64	Elongation factor 1-alpha	Eef1a1	19	40.9	0.823539	0.706461
G3UXZ5	Proteasome activator complex subunit 1	Psme1	14	64.7	0.878993	0.926036
Q3U0V1	Far upstream element-binding protein 2	Khsrp	10	19.4	0.823261	0.63736
Q58ET1	60S ribosomal protein L7a	Rpl7a	5	17.3	0.759036	0.599734
P62830	60S ribosomal protein L23	Rpl23	4	32.1	0.84607	0.739668
Q9WVE8	Protein kinase C and casein kinase substrate in neurons protein 2	Pacsin2	6	18.5	0.894807	0.876016
Q60605	Myosin light polypeptide 6	Myl6	6	47	0.928248	0.931327
P51174	Long-chain specific acyl-CoA dehydrogenase, mitochondrial	Acadl	11	30.2	0.794665	0.823871
Q58EA6	40S ribosomal protein S25	Rps25	4	28	0.827014	0.720412
Q60668	Heterogeneous nuclear ribonucleoprotein D0	Hnrnpd	4	12.7	0.824225	0.746619
A0A140T8J0	Carboxylic ester hydrolase	AB099516	3	23.2	0.933882	0.841638
Q3ULT2	Alpha-actinin-4	Actn4	15	21.9	0.905076	0.820762
Q52JJ6	Glutamyl aminopeptidase	Enpep	2	2.9	0.765669	0.588571
Q9D3D9	ATP synthase subunit delta, mitochondrial	Atp5d	3	34.5	0.815746	0.8515
Q8BL97	Serine/arginine-rich splicing factor 7	Srsf7	5	19.1	0.889045	0.80649
Q8VCU1	Carboxylesterase 3B	Ces3b	4	12.1	0.81078	0.470256
P59017	Bcl-2-like protein 13	Bcl2l13	4	10.8	0.864948	0.818618
Q5EBQ2	Phosphatidylethanolamine-binding protein 1	Pebp1	12	88.2	0.768689	1.11816
Q6ZQI3	Malectin	Mlec	3	10	0.929943	0.8735
Q9D6U8	Protein FAM162A	Fam162a	2	15.5	0.789612	0.754419
P43274	Histone H1.4	Hist1h1e	5	13.2	0.923571	0.702486
P30681	High mobility group protein B2	Hmgb2	2	9	0.97718	1.25941
Q61646	Haptoglobin	Hp	10	27.4	1.11961	1.7025
Q99L04	Dehydrogenase/reductase SDR family member 1	Dhrs1	3	12.5	0.89645	0.763408
P70194	C-type lectin domain family 4 member F	Clec4f	2	3.8	0.89451	1.1287
Q91VS7	Microsomal glutathione S-transferase 1	Mgst1	5	44.5	0.844853	0.77117
Q3TJI8	Corticosteroid 11-beta-dehydrogenase isozyme 1	Hsd11b1	13	41.6	0.848096	0.778124
Q545X8	40S ribosomal protein S4, X isoform	Rps4x	4	20.9	0.768046	0.605688
O54931	A-kinase anchor protein 2	Akap2	2	3.5	0.820913	0.803689
Q78PY7	Staphylococcal nuclease domain-containing protein 1	Snd1	6	8	0.830958	0.771234
Q99LB2	Dehydrogenase/reductase SDR family member 4	Dhrs4	4	11.8	0.910567	0.916686
Q921R2	40S ribosomal protein S13	Rps13	5	38.6	0.841496	0.7381
P19783	Cytochrome c oxidase subunit 4 isoform 1, mitochondrial	Cox4i1	7	39.1	0.794173	0.860728
Q58DZ3	60S ribosomal protein L30	Rpl30	4	42.6	0.817137	0.541147
Q9EQ20	Methylmalonate-semialdehyde dehydrogenase [acylating], mitochondrial	Aldh6a1	19	35.7	0.802926	0.745162
Q91VA0	Acyl-coenzyme A synthetase ACSM1, mitochondrial	Acsm1	11	27.9	0.812939	0.717985
P68254	14-3-3 protein theta	Ywhaq	4	22	0.824566	0.848181
Q9DB77	Cytochrome b-c1 complex subunit 2, mitochondrial	Uqcrc2	11	32	0.756421	0.721355
P27659	60S ribosomal protein L3	Rpl3	3	5.5	0.805779	0.763027
Q9DCW4	Electron transfer flavoprotein subunit beta	Etfb	12	54.9	0.804423	0.765225
Q8VDJ3	Vigilin	Hdlbp	8	8.8	0.823004	0.711992
P12787	Cytochrome c oxidase subunit 5A, mitochondrial	Cox5a	6	38.4	0.801611	0.789265
B1AXW5	Peroxiredoxin-1	Prdx1	9	51.2	0.873793	0.848072
Q8CHT0	Delta-1-pyrroline-5-carboxylate dehydrogenase, mitochondrial	Aldh4a1	11	24.4	0.754049	0.768195
E0CXJ3	Eukaryotic translation initiation factor 2 subunit 2	Eif2s2	3	25.4	0.813355	0.838898
Q3TPC7	Phytanoyl-CoA dioxygenase, peroxisomal	Phyh	3	10.4	0.832945	0.711185
A0A0R3P9C8	NADH dehydrogenase [ubiquinone] 1 alpha subcomplex subunit 9, mitochondrial	Ndufa9	2	8	0.781731	0.685253
Q61425	Hydroxyacyl-coenzyme A dehydrogenase, mitochondrial	Hadh	11	39.5	0.808317	0.828978
P60335	Poly(rC)-binding protein 1	Pcbp1	8	31.7	0.866866	0.750744
P21981	Protein-glutamine gamma-glutamyltransferase 2	Tgm2	7	15.2	0.968406	1.40099
P62077	Mitochondrial import inner membrane translocase subunit Tim8 B	Timm8b	2	22.9	0.885638	0.860918
P52825	Carnitine O-palmitoyltransferase 2, mitochondrial	Cpt2	6	10.9	0.846265	0.830883
Q8BWF0	Succinate-semialdehyde dehydrogenase, mitochondrial	Aldh5a1	3	6.3	0.855949	0.8441
P11589	Major urinary protein 2	Mup2	9	62.2	0.853633	0.515101
Q3TEF1	Glutamate--cysteine ligase catalytic subunit	Gclc	7	13.3	0.843321	0.820064
A2ANX6	Very long-chain acyl-CoA synthetase	Slc27a2	4	9.1	0.858843	0.721004
Q6XPS7	L-threonine aldolase	Numa1	2	1.4	0.679207	0.668848
E9Q0U7	Heat shock protein 105 kDa	Hsph1	3	4.9	0.781266	0.764228
Q99LC3	NADH dehydrogenase [ubiquinone] 1 alpha subcomplex subunit 10, mitochondrial	Ndufa10	2	6.5	0.783278	0.781977
P67778	Prohibitin	Phb	8	36.8	0.857227	0.918177
Q9Z1Z0	General vesicular transport factor p115	Uso1	4	4.4	0.871837	0.994424
Q99LB7	Sarcosine dehydrogenase, mitochondrial	Sardh	13	18	0.778521	0.718877
Q61176	Arginase-1	Arg1	17	66.3	0.88827	0.795673
Q5M9K7	40S ribosomal protein S10	Rps10	7	44.2	0.835682	0.764553
P70349	Histidine triad nucleotide-binding protein 1	Hint1	4	23.8	0.941244	1.01645
A2AUR3	Phosphotriesterase-related protein	Pter	2	9.3	0.932121	0.986747
Q91ZA3	Propionyl-CoA carboxylase alpha chain, mitochondrial	Pcca	7	12.6	0.820646	0.764154
P07758	Alpha-1-antitrypsin 1-1	Serpina1a	3	6.8	0.783453	0.501793
Q149Z9	Histone H1.3	Hist1h1d	14	38.5	0.988848	0.79892
Q52L87	Tubulin alpha-1C chain	Tuba1c	14	44.3	0.861312	0.830797
P49935	Pro-cathepsin H	Ctsh	4	11.1	0.92051	0.966718
Q8BH95	Enoyl-CoA hydratase, mitochondrial	Echs1	8	34.5	0.830925	0.829575
Q8QZR3	Pyrethroid hydrolase Ces2a	Taf15	5	13.5	0.904704	0.831394
P20108	Thioredoxin-dependent peroxide reductase, mitochondrial	Prdx3	3	12.8	0.83986	0.858181
Q9D8N0	Elongation factor 1-gamma	Eef1g	6	15.1	0.837028	0.717686
P48678	Prelamin-A/C	Lmna	10	16.5	1.00391	1.02389
Q545P0	Sodium/potassium-transporting ATPase subunit beta-1	Atp1b1	3	11.5	0.921199	0.822537
Q9DCT2	NADH dehydrogenase [ubiquinone] iron-sulfur protein 3, mitochondrial	Ndufs3	4	20.5	0.866826	0.995685
G3X9Y6	Aldo-keto reductase family 1, member C19	Golgb1	4	1.5	0.916641	0.99162
I7HLV2	60S ribosomal protein L10	Rpl10	6	38.3	0.813614	0.718848
Q62318	Transcription intermediary factor 1-beta	Trim28	4	7.2	0.832009	0.794287
F6RPJ9	Insulin-degrading enzyme	Ide	2	2.6	0.914855	0.932372
Q9D0S9	Histidine triad nucleotide-binding protein 2, mitochondrial	Hint2	4	36.8	0.853406	0.96968
O08583	THO complex subunit 4	Alyref	5	23.9	0.864678	0.778248
Q497N1	40S ribosomal protein S26	Rps26	2	13.9	0.862087	0.840061
Q3TUF3	Calumenin	Calu	8	38.1	0.883399	0.878626
Q61792	LIM and SH3 domain protein 1	Lasp1	12	38.4	0.90585	0.940506
Q64442	Sorbitol dehydrogenase	Sord	16	51.8	0.823771	0.701572
Q99L20	Glutathione S-transferase theta 3	Ugt2b1	8	18.3	0.836247	0.569924
Q9D8E6	60S ribosomal protein L4	Rpl4	4	11.5	0.784019	0.642543
Z4YLI8	Clustered mitochondria protein homolog	Cluh	4	3.5	0.888211	0.873414
P68372	Tubulin beta-4B chain	Tubb4b	14	42.9	0.875017	0.839229
Q9CZN7	Serine hydroxymethyltransferase	Shmt2	20	48.2	0.886238	0.937206
O35841	Apoptosis inhibitor 5	Api5	4	14.3	0.830806	0.867829
Q58EU6	60S ribosomal protein L5	Rpl5	6	21.5	0.798711	0.719128
Q9CQN1	Heat shock protein 75 kDa, mitochondrial	Trap1	4	8.5	0.855468	0.783251
B9EHJ3	Tight junction protein ZO-1	Tjp1	2	1.4	0.941227	0.711651
P60766	Cell division control protein 42 homolog	Cdc42	2	14.7	0.871196	0.917475
Q99P30	Peroxisomal coenzyme A diphosphatase NUDT7	Nudt7	7	35.2	0.864731	0.631851
Q9JII6	Alcohol dehydrogenase [NADP(+)]	Akr1a1	8	31.1	0.867093	0.829362
Q91VI7	Ribonuclease inhibitor	Rnh1	8	30.5	0.855661	0.807758
Q3U344	ADP-ribosylation factor 1	Arf3	4	22.1	0.874455	0.846715
P68368	Tubulin alpha-4A chain	Tuba4a	4	12.1	0.844499	0.7508
Q9CR68	Cytochrome b-c1 complex subunit Rieske, mitochondrial	Uqcrfs1	3	15.3	0.809506	0.732547
P14428	H-2 class I histocompatibility antigen, K-Q alpha chain	H2-K1	2	7.6	1.12195	1.03397
Q545S0	Sulfurtransferase	Tst	8	33	0.819221	0.736507
P14115	60S ribosomal protein L27a	Rpl27a	5	35.1	0.796543	0.651106
Q8R0F9	SEC14-like protein 4	Sec14l4	3	13.2	0.831376	0.762696
O08749	Dihydrolipoyl dehydrogenase, mitochondrial	Dld	11	30.6	0.86218	0.965076
P80317	T-complex protein 1 subunit zeta	Cct6a	6	16.2	0.8602	0.759002
Q9D6J5	NADH dehydrogenase [ubiquinone] 1 beta subcomplex subunit 8, mitochondrial	Ndufb8	5	41.9	0.789621	0.904887
P84104	Serine/arginine-rich splicing factor 3	Srsf3	3	22.6	0.986043	0.856697
Q5M9P1	60S ribosomal protein L36a	Rpl36a	3	17.9	0.908875	0.848602
O08547	Vesicle-trafficking protein SEC22b	Sec22b	2	9.8	0.879905	0.79982
Q9QYG0	Protein NDRG2	Ndrg2	9	32.3	0.795225	0.73646
Q58EW0	60S ribosomal protein L18	Rpl18	3	17.6	0.744004	0.587057
Q8R4N0	Citrate lyase subunit beta-like protein, mitochondrial	Clybl	3	9.2	0.856514	0.861777
P63028	Translationally-controlled tumor protein	Tpt1	4	27.9	0.889907	0.84562
Q9JMD0	BUB3-interacting and GLEBS motif-containing protein ZNF207	Zfp207	2	6.9	0.873543	0.784813
O70400	PDZ and LIM domain protein 1	Pdlim1	9	30.9	0.959128	1.13966
P50136	2-oxoisovalerate dehydrogenase subunit alpha, mitochondrial	Bckdha	7	25.1	0.819229	0.73047
A2BE93	Protein SET	Set	4	19.5	0.905987	0.92525
Q5BLJ9	60S ribosomal protein L27	Rpl27	3	27.9	0.918394	0.762405
Q61233	Plastin-2	Lcp1	12	25.4	0.979835	0.817054
Q8BP67	60S ribosomal protein L24	Rpl24	5	29.3	0.824818	0.743577
Q8VC28	Aldo-keto reductase family 1 member C13	Akr1c13	3	15.5	0.857397	0.78142
Q8K154	UDP-glucuronosyltransferase	Slc25a1	4	12.5	0.843218	0.701416
Q80ZP8	Mesencephalic astrocyte-derived neurotrophic factor	Manf	9	41.2	0.912461	0.815382
Q9D6J6	NADH dehydrogenase [ubiquinone] flavoprotein 2, mitochondrial	Ndufv2	7	36.3	0.918896	1.04481
G3X9U9	Mitochondrial fission 1 protein	Fis1	3	26.2	0.873196	0.844373
B8JJG9	Protein Tfg	Agl	8	6.7	0.883807	0.77567
Q60749	KH domain-containing, RNA-binding, signal transduction-associated protein 1	Khdrbs1	2	4.7	0.932483	0.913495
B1AR34	Asialoglycoprotein receptor 1	Asgr1	5	13.3	0.813736	0.711338
P99028	Cytochrome b-c1 complex subunit 6, mitochondrial	Uqcrh	4	44.9	0.933427	0.961975
Q920A5	Retinoid-inducible serine carboxypeptidase	Scpep1	4	8.4	0.845222	0.819172
Q9ERS2	NADH dehydrogenase [ubiquinone] 1 alpha subcomplex subunit 13	Ndufa13	4	30.6	0.888111	0.986935
O08715	A-kinase anchor protein 1, mitochondrial	Akap1	3	3.7	0.862822	0.750962
Q4FZH7	Enhancer of rudimentary homolog	Erh	2	17.3	0.921908	0.80334
P10639	Thioredoxin	Txn	8	88.6	0.993375	1.14176
A3KGU5	Spectrin alpha chain, non-erythrocytic 1	Sptan1	57	31.5	0.945428	0.793192
Q5YLW3	40S ribosomal protein S3	Rps3	12	56.4	0.828113	0.695886
Q564F3	40S ribosomal protein S3a	Rps3a1	7	24.6	0.836656	0.739309
Q9Z1Z2	Serine-threonine kinase receptor-associated protein	Strap	3	10	0.888498	0.790994
P55264	Adenosine kinase	Adk	13	38	0.840059	0.728632
Q91VD9	NADH-ubiquinone oxidoreductase 75 kDa subunit, mitochondrial	Ndufs1	12	17.9	0.897939	0.982768
A3KGR9	Minor histocompatibility antigen H13	H13	2	6.3	0.892589	0.786889
O70503	Estradiol 17-beta-dehydrogenase 12	Hsd17b12	2	9.9	0.878482	0.801616
P97450	ATP synthase-coupling factor 6, mitochondrial	Atp5j	6	50	0.877004	0.924228
Q6IRU2	Tropomyosin alpha-4 chain	Tpm4	7	27.4	0.955868	1.08073
Q8BHN3	Neutral alpha-glucosidase AB	Ganab	8	9.9	0.885993	0.807077
O54734	Dolichyl-diphosphooligosaccharide--protein glycosyltransferase 48 kDa subunit	Ddost	3	7.5	0.825696	0.734939
E9PWY6	2-amino-3-ketobutyrate coenzyme A ligase, mitochondrial	Gcat	5	17.8	0.810833	0.766147
Q9DB20	ATP synthase subunit O, mitochondrial	Atp5o	7	40.8	0.809205	0.840686
P19536	Cytochrome c oxidase subunit 5B, mitochondrial	Cox5b	7	53.9	0.90414	1.04045
G3UZY2	Thioredoxin	Txn2	3	27.7	0.898711	0.94096
Q3UFJ3	Pyruvate dehydrogenase E1 component subunit alpha, somatic form, mitochondrial	Pdha1	4	8.5	0.870899	0.954764
Q62446	Peptidyl-prolyl cis-trans isomerase FKBP3	Fkbp3	6	26.3	0.934619	0.944342
P20029	78 kDa glucose-regulated protein	Hspa5	37	56.6	0.86819	0.763905
D6REG4	Glyoxylate reductase/hydroxypyruvate reductase	Grhpr	6	43.1	0.823995	0.720149
P99027	60S acidic ribosomal protein P2	Rplp2	7	85.2	0.890656	0.800302
Q3UJU9	Regulator of microtubule dynamics protein 3	Rmdn3	4	9.1	0.835133	0.93668
Q99N15	3-hydroxyacyl-CoA dehydrogenase type-2	Hsd17b10	5	20.3	0.830194	0.750485
Q3U0I3	T-complex protein 1 subunit gamma	Cct3	3	6.3	0.922337	0.841963
Q99JW2	Aminoacylase-1	Acy1	7	30.4	0.892337	0.789156
E9QN08	Elongation factor 1-delta	Eef1d	6	31.4	0.879859	0.817196
Q9CY50	Translocon-associated protein subunit alpha	Ssr1	2	9.1	0.833745	0.703319
Q61823	Programmed cell death protein 4	Pdcd4	3	8.7	0.83816	0.693709
Q99K51	Plastin-3	Pls3	5	8.6	0.955119	0.924124
Q9Z2M7	Phosphomannomutase 2	Pmm2	2	9.5	0.86857	0.770254
Q923D2	Flavin reductase (NADPH)	Blvrb	8	50.5	0.938318	1.0011
G3UW30	1,4-alpha-glucan-branching enzyme	Gbe1	2	4.8	0.89248	0.781654
E9PUD2	Dynamin-1-like protein	Dnm1l	3	7.3	0.840238	0.765735
Q9CPP6	NADH dehydrogenase [ubiquinone] 1 alpha subcomplex subunit 5	Ndufa5	4	43.1	0.846274	0.779466
P31230	Aminoacyl tRNA synthase complex-interacting multifunctional protein 1	Aimp1	7	26.1	0.917781	0.884832
S4R2A9	Protein transport protein Sec31A	Sec31a	3	3.5	0.847496	0.778713
Q8R1I1	Cytochrome b-c1 complex subunit 9	Uqcr10	3	50	0.842101	0.833041
Q9DCY0	Glycine N-acyltransferase-like protein Keg1	Keg1	6	23.7	0.911265	0.757939
Q5M8R8	60S acidic ribosomal protein P0	Rplp0	8	36.3	0.859071	0.723072
Q9D7J9	Enoyl-CoA hydratase domain-containing protein 3, mitochondrial	Echdc3	2	11	0.945085	0.963453
Q9CRB9	Coiled-coil-helix-coiled-coil-helix domain-containing protein 3, mitochondrial	Chchd3	5	24.2	0.95143	1.19836
P10605	Cathepsin B	Ctsb	8	32.7	0.907318	0.973345
Q5SUH7	Clathrin interactor 1	Clint1	2	3.4	0.896589	0.9211
O70251	Elongation factor 1-beta	Eef1b	8	47.6	0.919431	0.970227
Q99K28	ADP-ribosylation factor GTPase-activating protein 2	Arfgap2	7	16.2	0.922347	0.94141
Q8BL66	Early endosome antigen 1	Eea1	20	16.4	0.88025	0.806504
Q9WUR9	GTP:AMP phosphotransferase AK4, mitochondrial	Ak4	2	10.8	1.08399	1.05161
Q99PT1	Rho GDP-dissociation inhibitor 1	Arhgdia	3	21.1	0.858076	0.979101
J3QP71	Basigin	Bsg	5	30.5	0.992963	1.00715
P61089	Ubiquitin-conjugating enzyme E2 N	Ube2n	3	19.1	0.889603	0.884775
Q14AA6	GTP-binding nuclear protein Ran	1700009N14Rik	2	11.1	0.875953	0.776895
Q9CQB5	CDGSH iron-sulfur domain-containing protein 2	Cisd2	5	45.2	0.919691	0.892973
P62862	40S ribosomal protein S30	Fau	3	30.5	0.924433	0.950223
Q93092	Transaldolase	Taldo1	7	22.6	0.907306	0.882606
P48771	Cytochrome c oxidase subunit 7A2, mitochondrial	Cox7a2	2	27.7	0.88163	0.786861
F6ZFT1	Acyl carrier protein	Ndufab1	5	29.1	0.906254	1.0924
Q62189	U1 small nuclear ribonucleoprotein A	Snrpa	2	7.3	0.836532	0.685816
Q7JCZ1	Cytochrome c oxidase subunit 2	mt-Co2	2	8.8	0.843216	0.855691
B2M1R6	Heterogeneous nuclear ribonucleoprotein K	Hnrnpk	12	30.2	0.906134	0.834699
Q9WVL0	Maleylacetoacetate isomerase	Gstz1	11	61.1	0.837211	0.687155
Q9Z2I8	Succinyl-CoA ligase [GDP-forming] subunit beta, mitochondrial	Suclg2	12	34.6	0.911377	0.920896
P52760	Ribonuclease UK114	Hrsp12	10	87.4	0.878976	1.07184
Q8CIM7	Cytochrome P450 2D26	Cyp2d26	9	24.2	0.914394	0.749674
Q91XE4	Aspartoacylase-2	Acy3	2	8.8	0.842966	0.705043
P42125	Enoyl-CoA delta isomerase 1, mitochondrial	Eci1	7	31.8	0.880842	0.933628
G3UX44	Estradiol 17-beta-dehydrogenase 8	H2-Ke6	3	17.1	0.867479	0.778033
Q61686	Chromobox protein homolog 5	Cbx5	2	11	0.998308	0.981843
Q99J99	3-mercaptopyruvate sulfurtransferase	Mpst	7	36.7	0.844406	0.771189
Q3UJ34	Argininosuccinate synthase	Ass1	22	58	0.83745	0.737546
Q6ZWV7	60S ribosomal protein L35	Rpl35	2	12.2	0.8654	0.73205
Q9D2G2	Dihydrolipoyllysine-residue succinyltransferase component of 2-oxoglutarate dehydrogenase complex, mitochondrial	Dlst	13	32.6	0.916919	1.0304
D3YYE1	Acidic leucine-rich nuclear phosphoprotein 32 family member A	Anp32a	10	35.9	0.890184	0.81091
Q9D6K5	Synaptojanin-2-binding protein	Synj2bp	3	26.2	0.833647	0.861437
E9Q7Q3	Tropomyosin alpha-3 chain	Tpm3	4	19.4	0.950876	1.02353
Q3TUE1	Far upstream element-binding protein 1	Fubp1	3	4.2	0.913084	0.85409
A0A0J9YUZ4	High mobility group protein B1	Hmgb1	8	31.3	0.939905	0.909871
Q91WS0	CDGSH iron-sulfur domain-containing protein 1	Cisd1	6	52.8	0.921468	0.997296
Q3UAD6	Endoplasmin	Hsp90b1	29	39.2	0.900532	0.815744
Q9CPQ1	Cytochrome c oxidase subunit 6C	Cox6c	4	38.2	0.858724	0.894612
P35492	Histidine ammonia-lyase	Hal	8	16.3	0.860426	0.731235
E9PZF0	Nucleoside diphosphate kinase	Gm20390	13	70.8	0.883327	0.791486
Q3TQR3	Eukaryotic translation initiation factor 5	Eif5	8	24	0.879361	0.811914
Q8BJU0	Small glutamine-rich tetratricopeptide repeat-containing protein alpha	Sgta	3	11.1	0.875884	0.871885
Q91ZJ5	UTP--glucose-1-phosphate uridylyltransferase	Ugp2	10	25.2	0.852089	0.854859
Q5SW87	Ras-related protein Rab-1A	Rab1	6	52.2	0.904518	0.874831
O35459	Delta(3,5)-Delta(2,4)-dienoyl-CoA isomerase, mitochondrial	Ech1	13	48	1.00177	1.20928
Q9CZX8	40S ribosomal protein S19	Rps19	13	55.9	0.875077	0.834315
Q7M739	Nucleoprotein TPR	Tpr	2	1.1	0.897055	0.741335
Q8VC12	Urocanate hydratase	Uroc1	14	30.8	0.838705	0.81794
Q60864	Stress-induced-phosphoprotein 1	Stip1	19	36.8	0.908072	0.877469
P62309	Small nuclear ribonucleoprotein G	Snrpg	2	17.1	0.874487	0.740983
H3BLJ9	S-formylglutathione hydrolase	Esd	6	31.7	0.904922	0.957582
Q9CZU6	Citrate synthase, mitochondrial	Cs	8	21.1	0.891262	0.872315
P34914	Bifunctional epoxide hydrolase 2	Ephx2	16	46	0.889532	0.804873
P27773	Protein disulfide-isomerase A3	Pdia3	32	58.8	0.90377	0.827719
Q8BK64	Activator of 90 kDa heat shock protein ATPase homolog 1	Ahsa1	2	12.1	0.935251	1.13545
Q8VCF0	Mitochondrial antiviral-signaling protein	Mavs	6	15.3	0.936228	0.993988
Q9CQE8	UPF0568 protein C14orf166 homolog	2700060E02Rik	6	30.3	0.861791	0.813916
Q9WTP6	Adenylate kinase 2, mitochondrial	Ak2	8	39.3	0.909139	0.952928
P58252	Elongation factor 2	Eef2	30	45.8	0.882217	0.793197
Q8R5I6	Glutathione S-transferase mu 4	Tha1	3	12	0.886382	1.03294
Q4LDG0	Bile acyl-CoA synthetase	Slc27a5	9	16.1	0.912824	0.780748
P29341	Polyadenylate-binding protein 1	Pabpc1	3	8.3	0.896957	0.726607
G3UXT7	RNA-binding protein FUS	Fus	2	11.5	0.917116	0.874326
Q8BH00	Aldehyde dehydrogenase family 8 member A1	Aldh8a1	15	46.4	0.802378	0.754249
Q9WTX5	S-phase kinase-associated protein 1	Skp1	7	50.9	0.989926	0.982293
P11714	Cytochrome P450 2D9	Cyp2d9	8	22.4	0.933535	0.584501
Q9WV55	Vesicle-associated membrane protein-associated protein A	Vapa	6	31.7	0.846888	0.822103
P28665	Murinoglobulin-1	Mug1	14	12.5	0.847865	0.644857
Q4VAG4	60S ribosomal protein L22	Rpl22	2	28.9	0.843185	0.769653
A8Y5N4	17-beta-hydroxysteroid dehydrogenase 13	Hsd17b13	2	8.7	1.06063	0.983586
Q64433	10 kDa heat shock protein, mitochondrial	Hspe1	9	75.5	0.944704	1.10678
V9GXH3	ELKS/Rab6-interacting/CAST family member 1	Erc1	2	1.9	0.950465	0.929432
Q6ZWZ6	40S ribosomal protein S12	Rps12	6	47.7	0.912581	0.781092
P28798	Granulins	Grn	8	19.5	0.952157	0.965725
A0A0R4J169	Leucine-rich repeat flightless-interacting protein 2	Lrrfip2	2	6.8	1.00493	1.00649
Q3UJB0	Protein Sf3b2	Kif13b	5	4.7	0.864039	0.698176
Q9QY76	Vesicle-associated membrane protein-associated protein B	Vapb	6	30	0.891458	0.981884
Q8K2B3	Succinate dehydrogenase [ubiquinone] flavoprotein subunit, mitochondrial	Sdha	12	28.9	0.885967	0.867933
Q9CQC7	NADH dehydrogenase [ubiquinone] 1 beta subcomplex subunit 4	Ndufb4	3	34.1	0.800963	0.948674
Q62093	Serine/arginine-rich splicing factor 2	Srsf2	3	14.5	0.967166	0.921184
Q4FJX9	Superoxide dismutase	Sod2	9	33.3	0.886733	1.02219
P70441	Na(+)/H(+) exchange regulatory cofactor NHE-RF1	Slc9a3r1	12	35.2	0.91345	0.892383
Q91YQ5	Dolichyl-diphosphooligosaccharide--protein glycosyltransferase subunit 1	Rpn1	10	19.6	0.882105	0.763593
Q9CPV4	Glyoxalase domain-containing protein 4	Glod4	4	19.1	0.937818	0.983958
Q9CZW5	Mitochondrial import receptor subunit TOM70	Tomm70a	6	10.6	0.8196	0.791404
P38060	Hydroxymethylglutaryl-CoA lyase, mitochondrial	Hmgcl	11	37.8	0.924352	1.0021
Q924B0	Inositol monophosphatase 1	Impa1	4	19.1	0.959104	0.886055
O08914	Fatty-acid amide hydrolase 1	Faah	3	7.3	0.929628	0.742973
A2AVJ7	Ribosome-binding protein 1	Rrbp1	82	60.4	0.956599	0.902215
P02089	Hemoglobin subunit beta-2	Hbb-b2	11	78.9	0.802618	0.8402
P38647	Stress-70 protein, mitochondrial	Hspa9	31	52.4	0.892667	0.964642
Q3ULK8	Cellular nucleic acid-binding protein	Cnbp	3	19.8	0.721108	0.868894
Q4FJQ4	Caspase-7	Casp7	2	6.6	0.983433	0.914963
Q64105	Sepiapterin reductase	Spr	5	24.9	0.905671	0.792927
O08807	Peroxiredoxin-4	Prdx4	8	36.5	0.986832	0.951153
Q9QXY6	EH domain-containing protein 3	Ehd3	3	6.7	0.855526	0.87996
P62869	Transcription elongation factor B polypeptide 2	Tceb2	3	22.9	0.950486	0.915693
B1AZ15	Cordon-bleu protein-like 1	Cobll1	3	2.8	0.967473	1.03322
A0A0R4J1N9	Transcription factor A, mitochondrial	Tfam	5	20.6	0.919464	0.990436
Q922D8	C-1-tetrahydrofolate synthase, cytoplasmic	Mthfd1	10	13.3	0.883556	0.765686
Q9D1D4	Transmembrane emp24 domain-containing protein 10	Tmed10	3	16.9	0.938342	1.04039
Q91XE8	Transmembrane protein 205	Tmem205	2	13.8	0.927422	0.850497
Q60932	Voltage-dependent anion-selective channel protein 1	Vdac1	8	30.7	0.912187	0.879453
Q9CXZ1	NADH dehydrogenase [ubiquinone] iron-sulfur protein 4, mitochondrial	Ndufs4	5	31.4	0.937695	1.0583
P43276	Histone H1.5	Hist1h1b	3	14.3	1.17897	1.05206
Q62087	Serum paraoxonase/lactonase 3	Pon3	2	13	0.993388	0.949816
Q8VDD5	Myosin-9	Myh9	29	17.1	1.05087	1.10013
P18760	Cofilin-1	Cfl1	8	54.8	0.981495	1.0178
Q99KI0	Aconitate hydratase, mitochondrial	Aco2	15	24.1	0.874791	0.874711
P09411	Phosphoglycerate kinase 1	Pgk1	16	43.2	0.91414	0.883264
Q3TND1	Peptidyl-prolyl cis-trans isomerase	Fkbp2	2	19.3	0.965436	0.879857
P08249	Malate dehydrogenase, mitochondrial	Mdh2	13	48.5	0.894418	0.895463
D3YW86	TSC22 domain family protein 3	Tsc22d1	2	19.6	0.955572	1.10364
Q9R0N0	Galactokinase	Galk1	2	5.6	0.963335	1.0433
Q64152	Transcription factor BTF3	Btf3	2	24.5	0.775347	0.66448
Q91WT7	3-alpha-hydroxysteroid dehydrogenase type 1	Tstd1	2	18	0.944629	0.789046
Q924Z4	Ceramide synthase 2	Cers2	2	9.5	1.02146	0.838703
P16015	Carbonic anhydrase 3	Ca3	12	56.5	0.958484	0.783101
P47963	60S ribosomal protein L13	Rpl13	3	14.7	0.935241	0.81917
P26883	Peptidyl-prolyl cis-trans isomerase FKBP1A	Fkbp1a	2	25	1.02187	1.23831
Q6ZWQ9	Myosin regulatory light chain 12B	Myl12a	4	34.3	0.956404	0.980736
G3XA25	Acetyl-CoA acetyltransferase, cytosolic	Acat2	10	35.9	0.986845	1.19179
Q58EU7	Retinol-binding protein 1	Rbp1	4	37	0.927549	0.778552
Q9D855	Cytochrome b-c1 complex subunit 7	Uqcrb	7	44.1	0.909646	0.909353
Q9CQA3	Succinate dehydrogenase [ubiquinone] iron-sulfur subunit, mitochondrial	Sdhb	13	37.9	0.881738	0.97278
Q9JK38	Glucosamine 6-phosphate N-acetyltransferase	Gnpnat1	2	17.9	1.05913	1.06448
Q8R164	Valacyclovir hydrolase	Bphl	4	18.2	0.816909	0.769683
Q8C2Q8	ATP synthase subunit gamma	Atp5c1	6	21.5	0.862566	0.794141
G5E8X1	UPF0585 protein C16orf13 homolog	0610011F06Rik	3	19.9	0.903946	0.818979
Q9DBG1	Sterol 26-hydroxylase, mitochondrial	Cyp27a1	4	8.4	0.908456	0.701142
Q9D0F3	Protein ERGIC-53	Lman1	5	12.4	0.928667	0.790365
Q58E35	60S acidic ribosomal protein P1	Rplp1	2	28.9	0.998557	0.969804
Q9WVA4	Transgelin-2	Tagln2	5	33.7	0.917048	1.04544
Q9D0M3	Cytochrome c1, heme protein, mitochondrial	Cyc1	5	25.8	0.831397	0.911535
Q8K1Z0	Ubiquinone biosynthesis protein COQ9, mitochondrial	Coq9	6	21.4	0.838049	0.893568
E9PV24	Fibrinogen alpha chain	Akr1c12	7	28.2	0.901156	0.798541
P57759	Endoplasmic reticulum resident protein 29	Erp29	4	23.3	0.930996	0.894549
F7DCW4	Polypyrimidine tract-binding protein 1	Ptbp1	2	33.6	0.889389	0.702252
P14426	H-2 class I histocompatibility antigen, D-K alpha chain	H2-D1	3	9.9	1.0572	0.910532
A2AGN7	26S protease regulatory subunit 6A	Psmc3	4	14.8	0.945084	0.9693
Q9D6S7	Ribosome-recycling factor, mitochondrial	Mrrf	3	20.2	1.06557	1.10543
Q8CG76	Aflatoxin B1 aldehyde reductase member 2	Akr7a2	6	19.6	0.923454	0.795115
O88587	Catechol O-methyltransferase	Comt	11	53.6	0.944827	0.647706
A2A4J1	Proteasome activator complex subunit 3	Psme3	3	20.2	0.883059	0.92393
Q9D6Y7	Mitochondrial peptide methionine sulfoxide reductase	Msra	4	18.9	0.972335	0.965997
Q91V55	40S ribosomal protein S5	Rps5	7	36.8	0.892333	0.864259
Q02819	Nucleobindin-1	Nucb1	16	42.3	0.981769	0.97504
Q9D1L0	Coiled-coil-helix-coiled-coil-helix domain-containing protein 2, mitochondrial	Chchd2	4	35.3	0.982674	1.11669
Q9D358	Low molecular weight phosphotyrosine protein phosphatase	Acp1	2	18.4	0.965017	0.978816
Q5BLK0	60S ribosomal protein L12	Rpl12	7	53.9	0.933661	0.870849
Q545R0	Catenin alpha-1	Ctnna1	14	23.8	0.948369	0.786177
P52503	NADH dehydrogenase [ubiquinone] iron-sulfur protein 6, mitochondrial	Ndufs6	6	60.3	0.969178	1.18292
P62849	40S ribosomal protein S24	Rps24	3	24.8	0.833155	0.601327
Q3TF14	Adenosylhomocysteinase	Ahcy	21	54.4	0.877	0.716259
Q545F0	Macrophage migration inhibitory factor	Mif	4	41.7	0.974835	1.18675
Q8VCX1	3-oxo-5-beta-steroid 4-dehydrogenase	Akr1d1	6	31.1	0.942648	0.870772
Q8VDN2	Sodium/potassium-transporting ATPase subunit alpha-1	Atp1a1	8	10	0.976921	0.885012
Q62418	Drebrin-like protein	Dbnl	5	17.4	0.968065	0.962184
P26043	Radixin	Rdx	9	18	0.879188	0.766657
Q9CQR2	40S ribosomal protein S21	Rps21	4	45.8	0.980088	0.990522
Q9EQK5	Major vault protein	Mvp	4	6.6	1.00991	0.900676
Q3UEK9	Alpha-2-HS-glycoprotein	Ahsg	6	32.5	0.93742	0.817296
P06745	Glucose-6-phosphate isomerase	Gpi	7	14.5	0.949712	1.05974
Q14AF6	Small nuclear ribonucleoprotein Sm D2	Snrpd2	4	40.7	0.640031	0.872485
H3BKM0	AP-2 complex subunit beta	Ap2b1	3	4.6	1.01497	0.993173
P50427	Steryl-sulfatase	Sts	2	4.3	0.914208	1.05975
E9Q0W2	Solute carrier organic anion transporter family member 1A1	Slco1a1	8	16.1	1.06242	0.749137
Q9D172	ES1 protein homolog, mitochondrial	D10Jhu81e	7	38	0.951166	0.991895
Q9CR86	Calcium-regulated heat stable protein 1	Carhsp1	2	12.8	1.00814	1.0888
P63101	14-3-3 protein zeta/delta	Ywhaz	8	40	0.947801	0.957251
Q8JZU2	Tricarboxylate transport protein, mitochondrial	Sf3b2	2	3	0.912572	0.734763
Q5XJF6	Ribosomal protein	Rpl10a	4	19.4	0.878776	0.743634
Q5BLK2	40S ribosomal protein S20	Rps20	3	26.9	0.911834	0.832341
Q8BW75	Amine oxidase [flavin-containing] B	Maob	6	19	0.927221	0.855566
Q91XD4	Formimidoyltransferase-cyclodeaminase	Ftcd	22	51.8	0.896726	0.755642
P97872	Dimethylaniline monooxygenase [N-oxide-forming] 5	Fmo5	10	22.3	0.928532	0.875617
Q9Z0J0	Epididymal secretory protein E1	Npc2	2	14.1	0.96993	1.01509
P34022	Ran-specific GTPase-activating protein	Ranbp1	3	15.3	0.990284	0.990616
Q922Q8	Leucine-rich repeat-containing protein 59	Lrrc59	11	46.6	0.928367	0.995857
Q8CE80	Calpastatin	Cast	3	7	1.05072	1.28691
Q9D1Q6	Endoplasmic reticulum resident protein 44	Erp44	5	15	1.18852	0.768685
P14206	40S ribosomal protein SA	Rpsa	6	27.5	0.918186	0.820593
Q9JMG1	Endothelial differentiation-related factor 1	Edf1	4	27.7	0.984916	1.00487
A0A0R4J107	Acylamino-acid-releasing enzyme	Apeh	3	5.7	0.861979	0.740372
E9Q4Q2	Splicing factor 1	Sf1	4	9.5	0.928952	0.801026
F6VQ81	Tumor protein D54	Tpd52l2	6	52.2	0.902927	0.814871
P99029	Peroxiredoxin-5, mitochondrial	Prdx5	12	60	0.929509	0.859799
Q9CR41	Huntingtin-interacting protein K	Hypk	4	31	1.00068	1.04991
P05202	Aspartate aminotransferase, mitochondrial	Got2	26	59.1	0.912585	0.864861
A2AS89	Agmatinase, mitochondrial	Agmat	3	12.6	0.946552	0.940673
P63024	Vesicle-associated membrane protein 3	Vamp3	2	32	0.964555	0.963415
Q99PG0	Arylacetamide deacetylase	Aadac	5	16.3	0.954724	0.852114
Q8R5L1	Complement component 1 Q subcomponent-binding protein, mitochondrial	C1qbp	6	35.8	0.973969	0.99517
Q61029	Lamina-associated polypeptide 2, isoforms beta/delta/epsilon/gamma	Tmpo	4	12.8	1.00538	0.986558
Q8CFX1	GDH/6PGL endoplasmic bifunctional protein	H6pd	3	5.1	0.939963	0.717781
A0A0A6YXF6	Transforming protein RhoA	Rhoa	4	32.7	0.984896	1.01917
Q7TMM9	Tubulin beta-2A chain	Tubb2a	4	12.1	0.993668	0.946293
Q61937	Nucleophosmin	Npm1	13	46.2	0.989868	1.01097
G3UY29	Ras-related protein Rab-11A	Rab11b	2	13.4	0.99514	1.03205
Q8BWP5	Alpha-tocopherol transfer protein	Ttpa	4	19.1	1.04685	0.9434
Q99JB8	Protein kinase C and casein kinase II substrate protein 3	Pacsin3	2	6.6	0.864844	0.802919
Q91ZX7	Prolow-density lipoprotein receptor-related protein 1	Lrp1	7	2	0.836654	0.889075
Q8R086	Sulfite oxidase, mitochondrial	Suox	4	6.8	0.920711	1.00874
P52430	Serum paraoxonase/arylesterase 1	Pon1	6	23.7	0.953327	0.790467
Q91X44	Glucokinase regulatory protein	Gckr	3	9.7	0.929234	0.932271
Q60759	Glutaryl-CoA dehydrogenase, mitochondrial	Gcdh	7	19.6	0.91712	0.884473
Q71LX8	Heat shock protein HSP 90-beta	Hsp90ab1	26	47.5	0.945396	0.888278
Q6GT24	Peroxiredoxin 6	Nolc1	3	4.6	1.07567	0.95059
Q99LX0	Protein DJ-1	Park7	10	59.8	0.965645	0.968294
Q9CR00	26S proteasome non-ATPase regulatory subunit 9	Psmd9	6	31.5	0.989342	0.99337
Q8BWQ1	UDP-glucuronosyltransferase 2A3	Ugt2a3	10	22.5	0.953072	0.83983
Q9D826	Peroxisomal sarcosine oxidase	Pipox	4	14.4	1.27963	0.85102
Q5SS40	14-3-3 protein epsilon	Ywhae	10	43.9	0.952437	0.943352
P63038	60 kDa heat shock protein, mitochondrial	Hspd1	31	62.7	0.901176	0.930726
P09103	Protein disulfide-isomerase	P4hb	31	63.9	1.04784	1.09371
Q60865	Caprin-1	Caprin1	7	12	0.924572	0.822057
P63242	Eukaryotic translation initiation factor 5A-1	Eif5a	8	63.6	1.01261	1.11134
Q61598	Rab GDP dissociation inhibitor beta	Gdi2	2	6.7	0.903453	0.781066
E9Q4Z2	Acetyl-CoA carboxylase 2	Cald1	14	30.4	1.02375	1.0609
Q8VDK1	Nitrilase homolog 1	Nit1	12	45.5	0.97057	0.904899
Q8BI84	Melanoma inhibitory activity protein 3	Mia3	12	7.5	0.934871	0.894188
P16858	Glyceraldehyde-3-phosphate dehydrogenase	Gapdh	13	50.8	0.978565	0.963914
Q9DCM2	Glutathione S-transferase kappa 1	Gstk1	5	27.9	1.04011	0.986009
Z4YJL4	182 kDa tankyrase-1-binding protein	Tnks1bp1	3	4.8	0.903141	0.985219
Q60817	Nascent polypeptide-associated complex subunit alpha	Naca	5	29.8	1.0038	1.17628
E9Q4K7	Protein Kif13b	Aox3	39	37.4	0.911133	0.527365
Q8R317	Ubiquilin-1	Ubqln1	7	21.5	0.932678	0.952194
Q542I9	26S protease regulatory subunit 4	Psmc1	7	24.1	0.968662	0.951313
Q9DB15	39S ribosomal protein L12, mitochondrial	Mrpl12	5	32.8	0.955063	0.940541
P16045	Galectin-1	Lgals1	3	28.9	1.09217	1.36877
Q80Y52	Heat shock protein HSP 90-alpha	Hsp90aa1	15	24.7	0.992686	0.986083
Q8R0F8	Acylpyruvase FAHD1, mitochondrial	Fahd1	6	33.5	0.860454	0.66473
Q9JLV1	BAG family molecular chaperone regulator 3	Bag3	4	8.1	1.02257	1.06339
Q8R1Q9	Ribokinase	Rbks	2	7.7	1.01429	0.942393
P50580	Proliferation-associated protein 2G4	Pa2g4	6	18.3	0.933432	0.866696
H7BWZ1	Ubiquitin-fold modifier 1	Ufm1	2	40.4	1.02451	1.10168
P35505	Fumarylacetoacetase	Fah	18	61.1	0.873465	0.630159
A2AMW0	F-actin-capping protein subunit beta	Capzb	3	10	0.989047	0.861752
Q9DAK9	14 kDa phosphohistidine phosphatase	Phpt1	2	16.9	1.00652	1.02671
P08003	Protein disulfide-isomerase A4	Pdia4	24	42.3	0.971537	0.898952
Q91WD5	NADH dehydrogenase [ubiquinone] iron-sulfur protein 2, mitochondrial	Ndufs2	3	9.1	0.993046	1.01191
P97449	Aminopeptidase N	Anpep	4	5.1	1.01023	0.708933
Q5XG73	Acyl-CoA-binding domain-containing protein 5	Acbd5	11	24.6	1.02859	1.00273
Q9CRB3	5-hydroxyisourate hydrolase	Urah	3	39.8	0.991344	0.962242
D3Z6P1	Multifunctional protein ADE2	Paics	2	31.3	0.986159	0.993119
Q9CQV8	14-3-3 protein beta/alpha	Ywhab	3	17.1	0.994085	1.00139
A0A087WPC2	MOSC domain-containing protein 1, mitochondrial	Marc1	2	10.6	0.904587	0.851647
Q99LM2	CDK5 regulatory subunit-associated protein 3	Cdk5rap3	3	5.8	0.950537	0.944177
Q9D0R2	Threonine--tRNA ligase, cytoplasmic	Tars	13	24.7	0.959808	0.895547
P49429	4-hydroxyphenylpyruvate dioxygenase	Hpd	18	56.5	0.88802	0.775054
O35465	Peptidyl-prolyl cis-trans isomerase FKBP8	Fkbp8	3	9.7	0.945405	0.976636
P80316	T-complex protein 1 subunit epsilon	Cct5	2	2.8	0.970643	0.920321
P30115	Glutathione S-transferase A3	Gsta3	11	54.3	0.959733	1.06401
D3Z2H9	Protein Tpm3-rs7	Ahnak	9	12.4	0.982633	1.0004
Q6IRU5	Clathrin light chain B	Cltb	6	21.8	1.0465	1.14964
P10922	Histone H1.0	H1f0	4	20.6	1.16238	0.817673
Q9DCU9	Probable 4-hydroxy-2-oxoglutarate aldolase, mitochondrial	Hoga1	6	23.1	1.08635	1.1068
Q91X83	S-adenosylmethionine synthase isoform type-1	Mat1a	12	38.9	0.946817	0.876135
Q9CQE1	Protein NipSnap homolog 3B	Nipsnap3b	4	21.1	0.944342	1.06192
Q3U2G2	Heat shock 70 kDa protein 4	Hspa4	16	26.7	0.938478	0.95368
Q3KQQ2	Major urinary protein 3	Mup3	5	35.3	0.861549	0.547624
B0R091	Calcineurin B homologous protein 1	Chp1	3	20.9	1.08299	1.01346
Q5SUC3	Calnexin	Canx	20	33.2	1.0073	1.01006
Q99KJ8	Dynactin subunit 2	Dctn2	5	18.4	1.04681	1.15504
Q99L13	3-hydroxyisobutyrate dehydrogenase, mitochondrial	Hibadh	6	26.9	0.987292	1.15094
E9QNH6	Unconventional myosin-Ib	Myo1b	3	1.9	0.892712	0.822358
Q8BGC4	Zinc-binding alcohol dehydrogenase domain-containing protein 2	Zadh2	2	6.9	1.05544	0.970553
Q921I1	Serotransferrin	Tf	32	47.5	1.04365	0.946305
P09405	Nucleolin	Ncl	31	36.1	1.04995	1.07702
O88451	Retinol dehydrogenase 7	Rdh7	15	45.9	0.993894	0.873197
Q99PG2	Opioid growth factor receptor	Ogfr	3	15.6	1.03159	1.08857
P48036	Annexin A5	Anxa5	12	45.5	1.10498	1.50777
Q8VCA8	Secernin-2	Scrn2	3	10.4	0.966925	0.876958
Q78JT3	3-hydroxyanthranilate 3,4-dioxygenase	Haao	16	64.7	0.941882	0.772845
P47791	Glutathione reductase, mitochondrial	Gsr	3	7.6	1.15372	1.37218
Q8BTI8	Serine/arginine repetitive matrix protein 2	Srrm2	2	0.9	0.991612	0.952761
Q3UCD9	Cathepsin D	Ctsd	4	14.1	0.989639	1.22652
Q9D8W5	26S proteasome non-ATPase regulatory subunit 12	Psmd12	3	11.8	0.981598	0.936415
Q8K157	Aldose 1-epimerase	Galm	2	9.4	0.937504	0.796354
Q02053	Ubiquitin-like modifier-activating enzyme 1	Uba1	7	7.8	0.96312	0.858954
Q9DBF1	Alpha-aminoadipic semialdehyde dehydrogenase	Aldh7a1	15	39.7	0.962194	0.880434
Q3TXS7	26S proteasome non-ATPase regulatory subunit 1	Psmd1	3	4.3	1.01093	1.14222
Q5FW97	Alpha-enolase	Eno1	21	62.2	0.9601	0.966217
G3UX26	Voltage-dependent anion-selective channel protein 2	Vdac2	4	20.1	0.942871	0.843082
Z4YK42	NAD kinase 2, mitochondrial	Nadk2	6	18	0.937861	0.863474
Q8VDM4	26S proteasome non-ATPase regulatory subunit 2	Psmd2	8	11.8	0.992874	1.01388
A2AQY8	Kynurenine--oxoglutarate transaminase 1	Ccbl1	7	20.1	1.03796	0.941003
Q3ULD5	Methylcrotonoyl-CoA carboxylase beta chain, mitochondrial	Mccc2	3	6.6	0.926332	0.903093
Q6P5I3	Alcohol dehydrogenase class-3	Adh5	15	50.8	0.9622	0.835058
P24549	Retinal dehydrogenase 1	Aldh1a1	17	40.5	1.04655	1.2905
E9Q509	Pyruvate kinase	Pklr	16	44.4	0.880293	0.77787
Q8BK48	Pyrethroid hydrolase Ces2e	Prdx6	13	66.1	0.969245	1.02413
Q05D44	Eukaryotic translation initiation factor 5B	Eif5b	4	3.7	0.84388	1.05214
P36552	Coproporphyrinogen-III oxidase, mitochondrial	Cpox	12	35.9	0.995132	1.0297
P97855	Ras GTPase-activating protein-binding protein 1	G3bp1	3	9	1.05928	1.28679
Q8BFW7	Lipoma-preferred partner homolog	Lpp	3	4.2	0.983243	1.08882
Q9D7P6	Iron-sulfur cluster assembly enzyme ISCU, mitochondrial	Iscu	5	23.8	0.993279	0.994127
P08032	Spectrin alpha chain, erythrocytic 1	Spta1	3	1.7	0.998764	1.1443
Q3UL22	T-complex protein 1 subunit theta	Cct8	10	20.8	0.979849	0.930756
D3YXK2	Scaffold attachment factor B1	Safb	2	1.8	0.812733	0.522992
Q5FWB7	Fructose-bisphosphate aldolase	Aldoa	5	18.4	1.05732	1.16807
Q9DBH5	Vesicular integral-membrane protein VIP36	Lman2	2	7	1.00124	0.953933
Q8BP92	Reticulocalbin-2	Rcn2	2	11.9	1.04093	1.116
Q9JHW2	Omega-amidase NIT2	Nit2	5	24.3	0.964853	0.869028
Q9QXD6	Fructose-1,6-bisphosphatase 1	Fbp1	23	73.4	0.942791	0.851426
E9Q5Q0	Ataxin-2-like protein	Atxn2l	2	2.2	1.00591	1.02951
Q922R8	Protein disulfide-isomerase A6	Pdia6	14	40.7	1.01444	0.90439
A0A087WQF8	Kinectin	Ktn1	2	2.1	1.0151	0.748945
Q9CQ65	S-methyl-5-thioadenosine phosphorylase	Mtap	4	22.6	1.01128	1.00146
Q8VBT0	Thioredoxin-related transmembrane protein 1	Tmx1	2	6.8	1.07148	1.08733
Q9D1A2	Cytosolic non-specific dipeptidase	Cndp2	14	39.2	0.971456	1.01657
Q91WK5	Glycine cleavage system H protein, mitochondrial	Gcsh	2	17.6	0.968892	1.01434
D3Z600	Peroxisomal targeting signal 1 receptor	Pex5	8	20.4	1.00199	1.0447
Q9DBM2	Peroxisomal bifunctional enzyme	Ehhadh	8	12.8	1.04994	1.28305
P45952	Medium-chain specific acyl-CoA dehydrogenase, mitochondrial	Acadm	9	29	0.933704	1.04183
P28271	Cytoplasmic aconitate hydratase	Aco1	15	21.9	0.955158	0.819649
Q921L6	Src substrate cortactin	Cttn	6	13.8	1.02329	0.98649
P01027	Complement C3	C3	12	8	1.05315	0.991534
G3X9T8	Ceruloplasmin	Cp	3	4	1.03506	0.978294
Q6PGL7	WASH complex subunit FAM21	Fam21	3	3.8	1.02181	0.967177
Q11136	Xaa-Pro dipeptidase	Pepd	5	16	1.12146	1.22063
Q58EV4	Proteasome subunit alpha type	Psma3	14	43.5	1.03885	1.04735
Q9R092	17-beta-hydroxysteroid dehydrogenase type 6	Hsd17b6	3	9.8	1.15362	1.12383
A0A0B4J1F2	Microtubule-associated protein 4	Map4	9	11.4	1.14418	1.36445
Q542X7	T-complex protein 1 subunit beta	Cct2	6	17	0.969621	0.960644
A2ACG7	Dolichyl-diphosphooligosaccharide--protein glycosyltransferase subunit 2	Rpn2	5	14.1	0.893882	0.742224
Q99J08	SEC14-like protein 2	Sec14l2	15	52.9	0.977041	0.852703
Q91WL5	Cytochrome P450 4A12A	Cyp4a12a	8	17.7	1.03039	0.824362
P63017	Heat shock cognate 71 kDa protein	Hspa8	27	54.2	1.01512	1.02796
Q9DBT9	Dimethylglycine dehydrogenase, mitochondrial	Dmgdh	12	22.1	0.861293	0.739376
Q61335	B-cell receptor-associated protein 31	Bcap31	10	33.1	1.04947	1.10865
Q8VC30	Bifunctional ATP-dependent dihydroxyacetone kinase/FAD-AMP lyase (cyclizing)	Dak	20	50.2	0.927462	0.910325
Q545P3	Adrenodoxin, mitochondrial	Fdx1	5	28.7	1.01086	0.953128
Q80Y14	Glutaredoxin-related protein 5, mitochondrial	Glrx5	3	29.6	1.09497	1.25418
Q91X91	Nicotinate-nucleotide pyrophosphorylase [carboxylating]	Qprt	11	41.1	0.911608	1.03639
Q62452	UDP-glucuronosyltransferase 1-9	Ugt1a9	10	21.8	1.02162	1.03543
Q8CHP5	Partner of Y14 and mago	Wibg	3	15.8	1.02303	0.940109
P61922	4-aminobutyrate aminotransferase, mitochondrial	Abat	14	38.6	1.05756	0.93566
O09174	Alpha-methylacyl-CoA racemase	Amacr	4	12.3	1.03633	0.977433
Q99JT9	1,2-dihydroxy-3-keto-5-methylthiopentene dioxygenase	Adi1	3	22.3	0.952789	0.65419
P48758	Carbonyl reductase [NADPH] 1	Cbr1	7	33.2	1.00725	1.15539
A2A547	Ribosomal protein L19	Rpl19	2	13.4	0.956011	0.927929
Q9QXT0	Protein canopy homolog 2	Cnpy2	8	51.6	1.01826	0.983503
P56391	Cytochrome c oxidase subunit 6B1	Cox6b1	6	62.8	1.14602	1.54431
O08997	Copper transport protein ATOX1	Atox1	3	57.4	1.12169	1.28589
Q3UHX2	28 kDa heat- and acid-stable phosphoprotein	Pdap1	6	27.1	1.1272	1.15954
Q9CR16	Peptidyl-prolyl cis-trans isomerase D	Ppid	12	30.8	0.981768	0.982184
Q91VM9	Inorganic pyrophosphatase 2, mitochondrial	Ppa2	2	9.7	0.856795	0.933651
O35685	Nuclear migration protein nudC	Nudc	5	17.5	1.03997	1.05325
Q5SUV8	Aromatic-L-amino-acid decarboxylase	Ddc	7	14.6	0.907281	0.823417
Q91WN4	Kynurenine 3-monooxygenase	Kmo	2	4.6	0.947453	0.741129
E9Q715	Putative RNA-binding protein Luc7-like 2	Luc7l2	2	9.2	1.03158	1.22726
P59242	Cingulin	Cgn	2	2.6	1.5898	0.773644
P70168	Importin subunit beta-1	Kpnb1	11	20.8	1.00762	1.07134
Q3UBT1	Nuclease-sensitive element-binding protein 1	Ybx1	3	19.6	1.15342	1.31823
Q3UXD9	Peroxisomal trans-2-enoyl-CoA reductase	Pecr	6	25.8	1.0469	0.636641
Q9DD20	Methyltransferase-like protein 7B	Mettl7b	4	17.6	1.10029	1.11658
P51859	Hepatoma-derived growth factor	Hdgf	5	18.6	1.06994	1.12236
E9Q3W4	Plectin	Plec	2	0.4	1.06965	1.2595
Q91XD7	Cysteine-rich with EGF-like domain protein 1	Creld1	5	13.3	1.01304	0.960716
O55137	Acyl-coenzyme A thioesterase 1	Acot1	4	14.1	0.991766	1.19399
Q9D0F9	Phosphoglucomutase-1	Pgm1	15	31.7	0.981719	0.948499
Q8WUR0	Protein C19orf12 homolog	1600014C10Rik	3	20.6	1.0109	0.891671
P11352	Glutathione peroxidase 1	Gpx1	14	79.6	0.949626	0.883691
S4R1E5	Phospholipid hydroperoxide glutathione peroxidase, mitochondrial	Gpx4	4	28.7	1.12699	1.35634
Q9JKB1	Ubiquitin carboxyl-terminal hydrolase isozyme L3	Uchl3	2	13.5	0.989787	1.0395
Q00519	Xanthine dehydrogenase/oxidase	Xdh	6	7	1.00616	0.794923
Q9CRD0	OCIA domain-containing protein 1	Ociad1	3	15	1.06459	1.16383
Q9QXF8	Glycine N-methyltransferase	Gnmt	10	46.8	0.967911	0.844573
Q14AQ1	26S protease regulatory subunit 10B	Psmc6	5	19.5	0.997599	1.00135
Q8VCB3	Glycogen [starch] synthase, liver	Gys2	2	4	0.946319	0.611978
Q99LP6	GrpE protein homolog 1, mitochondrial	Grpel1	5	21.7	1.07357	1.19976
F8WHR6	Probable ATP-dependent RNA helicase DDX46	Ddx46	3	4.2	0.99324	0.926898
Q01853	Transitional endoplasmic reticulum ATPase	Vcp	28	45.7	1.0915	1.12433
Q8BG32	26S proteasome non-ATPase regulatory subunit 11	Psmd11	3	9.7	1.01788	0.956818
P62075	Mitochondrial import inner membrane translocase subunit Tim13	Timm13	2	30.5	1.12933	1.27744
Q8C7G5	Apolipoprotein A-V	Apoa5	2	8.7	0.948243	0.751757
A0A0H2UH17	Ubiquitin-associated protein 2-like	Ubap2l	5	6.9	1.07445	1.09948
Q9JKV1	Proteasomal ubiquitin receptor ADRM1	Adrm1	2	8.6	1.05566	0.964496
P22907	Porphobilinogen deaminase	Hmbs	2	4.7	1.05953	1.06832
Q9DCM0	Persulfide dioxygenase ETHE1, mitochondrial	Ethe1	6	30.7	1.02922	1.10842
A2AT02	NSFL1 cofactor p47	Nsfl1c	5	19.8	1.07712	1.18703
Q9QYY9	Alcohol dehydrogenase 4	Adh4	4	12.7	0.973929	0.66397
O35423	Serine--pyruvate aminotransferase, mitochondrial	Agxt	7	21.3	0.971914	0.799131
Q80WJ7	Protein LYRIC	Mtdh	7	15	1.08987	1.09541
P51660	Peroxisomal multifunctional enzyme type 2	Hsd17b4	18	29	1.12298	1.12953
Q9ET01	Glycogen phosphorylase, liver form	Pygl	33	39.8	1.01523	0.899441
P24270	Catalase	Cat	28	63.8	1.12603	1.11492
A0A0R4J1N1	Inter alpha-trypsin inhibitor, heavy chain 4	Itih4	2	3.5	0.95901	0.798511
B0V2N8	Annexin	Anxa2	2	18.2	1.04616	1.57311
P70362	Ubiquitin fusion degradation protein 1 homolog	Ufd1l	2	5.9	0.98883	0.874623
O09173	Homogentisate 1,2-dioxygenase	Hgd	15	50.1	1.00614	0.898387
Q5I0U7	Tubulin-specific chaperone A	Tbca	4	25.9	1.10362	1.2581
Q8C8T8	Pre-rRNA-processing protein TSR2 homolog	Tsr2	2	13.6	1.12356	1.21914
O09131	Glutathione S-transferase omega-1	Gsto1	9	43.8	1.00083	1.09483
Q61171	Peroxiredoxin-2	Prdx2	5	31.3	1.04961	1.03876
Q9DBA8	Probable imidazolonepropionase	Amdhd1	6	21.4	1.01879	0.84443
Q9CPY7	Cytosol aminopeptidase	Lap3	6	13.7	1.05406	1.01076
P17563	Selenium-binding protein 1	Selenbp1	5	14.8	1.13161	1.40455
Q53YP5	Fatty acid-binding protein, intestinal	Fabp2	6	40.2	1.07565	0.925215
P09055	Integrin beta-1	Itgb1	4	6.8	1.08433	1.21051
Q91X34	Bile acid-CoA:amino acid N-acyltransferase	Baat	3	11	1.14479	1.10716
P63330	Serine/threonine-protein phosphatase 2A catalytic subunit alpha isoform	Ppp2ca	2	11	1.03139	0.716598
Q9DCC5	Chromobox protein homolog 3	Cbx3	2	14.2	1.317	1.44282
O88844	Isocitrate dehydrogenase [NADP] cytoplasmic	Idh1	24	61.4	1.0586	1.02567
Q3TIJ7	T-complex protein 1 subunit eta	Cct7	4	9.7	1.00589	0.867344
P08228	Superoxide dismutase [Cu-Zn]	Sod1	9	59.7	1.09624	1.19391
A0A0U1RNT6	S-adenosylmethionine synthase	Mat2a	2	6.1	1.06396	1.09047
P16254	Signal recognition particle 14 kDa protein	Srp14	2	20	1.05842	0.970095
F8WIT2	Annexin	Anxa6	17	35.1	1.12292	1.19381
Q62348	Translin	Tsn	2	11.8	1.09796	0.919192
Q71RI9	Kynurenine--oxoglutarate transaminase 3	Ccbl2	7	20.4	1.01753	0.988584
Q9R1P3	Proteasome subunit beta type-2	Psmb2	5	23.9	1.00759	0.965872
O35969	Guanidinoacetate N-methyltransferase	Gamt	2	18.6	0.868722	0.704608
Q5SVY2	Peptidyl-prolyl cis-trans isomerase	Ppia	11	56.7	1.1844	1.33959
Q9WVJ3	Carboxypeptidase Q	Cpq	2	6.8	0.986575	0.477568
E0CXN5	Glycerol-3-phosphate dehydrogenase [NAD(+)], cytoplasmic	Gpd1	12	37.7	1.08815	1.07403
Q8VCM7	Fibrinogen gamma chain	Fgg	2	4.1	1.01385	0.819843
Q64727	Vinculin	Vcl	28	31.8	1.08396	1.08055
E9QAK1	Sulfotransferase	Ces2g	2	4.1	1.03658	0.897335
Q564F6	Programmed cell death protein 5	Pdcd5	3	23.8	1.08317	1.08863
E9Q5C9	Protein Nolc1	Ces1f	20	49.2	1.09094	0.894064
P40142	Transketolase	Tkt	21	49	1.03263	1.01593
D3YTY9	Kininogen-1	Kng1	9	21.9	1.15466	1.21031
P61982	14-3-3 protein gamma	Ywhag	7	36.4	1.08052	1.12386
D3YUK4	NADH dehydrogenase [ubiquinone] 1 beta subcomplex subunit 10	Ndufb10	6	51	1.03265	1.19877
P30416	Peptidyl-prolyl cis-trans isomerase FKBP4	Fkbp4	3	6.3	0.979788	0.926835
Q52KI7	Alpha-2-macroglobulin receptor-associated protein	Lrpap1	7	21.9	1.17886	1.18997
Q3U7P6	GTP cyclohydrolase 1	Gch1	2	6.6	1.16717	1.48073
Q00623	Apolipoprotein A-I	Apoa1	17	51.5	0.960903	0.728076
P54728	UV excision repair protein RAD23 homolog B	Rad23b	11	29.8	1.0812	0.997763
Q9QUM9	Proteasome subunit alpha type-6	Psma6	13	61	1.11167	1.1837
Q7TNL9	Coiled-coil-helix-coiled-coil-helix domain containing 10	Nup153	2	1.8	1.01428	0.864969
Q8BMF4	Dihydrolipoyllysine-residue acetyltransferase component of pyruvate dehydrogenase complex, mitochondrial	Dlat	6	12.3	1.10936	1.2269
P14152	Malate dehydrogenase, cytoplasmic	Mdh1	14	39.5	1.07606	1.04913
G5E850	Cytochrome b5	Cyb5	5	65.3	1.11282	1.26663
P49722	Proteasome subunit alpha type-2	Psma2	9	51.3	1.1439	1.20597
Q9D819	Inorganic pyrophosphatase	Ppa1	10	46	1.04344	0.866128
Q99KR3	Beta-lactamase-like protein 2	Lactb2	11	43.8	1.09539	1.12278
Q3UMP4	Plasminogen activator inhibitor 1 RNA-binding protein	Serbp1	13	40.1	1.10581	1.20835
Q9CQX2	Cytochrome b5 type B	Cyb5b	2	17.1	1.05537	1.05887
Q8CHR6	Dihydropyrimidine dehydrogenase [NADP(+)]	Dpyd	5	5.2	0.980631	0.918969
Q9WTP7	GTP:AMP phosphotransferase AK3, mitochondrial	Ak3	6	31.7	1.01202	0.924468
Q99MN1	Lysine--tRNA ligase	Kars	2	6.1	0.999853	0.921709
Q9R0A0	Peroxisomal membrane protein PEX14	Pex14	7	25.5	1.13762	1.27977
Q4V9T8	Eukaryotic translation initiation factor 1	Eif1	3	38.1	1.05963	1.06911
Q5SZA3	Histone H1.2	Hist1h1c	3	12.7	1.31391	1.26568
P40936	Indolethylamine N-methyltransferase	Inmt	9	43.2	1.13466	1.20365
Q6RI64	Proteasome subunit beta type	Psmb1	9	47.1	1.1519	1.1043
Q91Y97	Fructose-bisphosphate aldolase B	Aldob	20	51.9	1.06807	1.185
Q9CQ62	2,4-dienoyl-CoA reductase, mitochondrial	Decr1	12	40.9	1.09032	1.29464
Q61838	Alpha-2-macroglobulin	A2m	11	8.9	1.03386	0.986276
G3UYV7	40S ribosomal protein S28	Rps28	3	57.1	1.03133	1.00886
Q9R1P0	Proteasome subunit alpha type-4	Psma4	14	69.3	1.09762	1.08316
Q91X52	L-xylulose reductase	Dcxr	6	29.1	1.02601	0.916982
Q8VCI5	Peroxisomal biogenesis factor 19	Pex19	4	24.7	1.14046	1.28099
Q9R1P1	Proteasome subunit beta type-3	Psmb3	7	40	1.05946	0.971788
Q9D1J3	SAP domain-containing ribonucleoprotein	Sarnp	3	16.2	1.04992	1.00433
Q64374	Regucalcin	Rgn	20	86.6	1.02765	0.881259
Q9JKY7	Cytochrome P450 CYP2D22	Ugt2b34	4	10.2	1.155	1.16159
E9PXX7	Thioredoxin domain-containing protein 5	Txndc5	7	26.7	1.18423	1.19369
F8WJ30	Prefoldin subunit 2	Pfdn2	2	17.1	1.04495	0.937845
Q6PB66	Leucine-rich PPR motif-containing protein, mitochondrial	Lrpprc	2	1.4	1.02497	1.02313
G3UZ26	Serine hydroxymethyltransferase	Shmt1	14	37.8	1.05542	0.977813
Q8K5B2	Multiple coagulation factor deficiency protein 2 homolog	Mcfd2	2	28.3	1.12573	0.901656
P97429	Annexin A4	Anxa4	4	16.6	0.928422	0.602379
Q543J0	Uricase	Uox	13	39.9	1.11793	1.23831
G3X982	Aldehyde oxidase 3	Fga	12	17.6	0.97806	0.785019
A0A087WRY3	Nuclear ubiquitous casein and cyclin-dependent kinase substrate 1	Nucks1	3	15.9	1.17732	1.19309
Q76MZ3	Serine/threonine-protein phosphatase 2A 65 kDa regulatory subunit A alpha isoform	Ppp2r1a	5	11.2	1.09995	1.17276
A0A087WSF5	Leucine-rich repeat flightless-interacting protein 1	Lrrfip1	3	11.8	1.16666	1.18532
Q9Z2W0	Aspartyl aminopeptidase	Dnpep	3	8.2	1.10916	1.08879
Q91YI0	Argininosuccinate lyase	Asl	17	41.8	1.0697	0.996325
Q9DBJ1	Phosphoglycerate mutase 1	Pgam1	8	34.3	1.05128	1.05941
Q8K3J1	NADH dehydrogenase [ubiquinone] iron-sulfur protein 8, mitochondrial	Ndufs8	6	29.7	1.01762	1.43718
Q8VCR7	Alpha/beta hydrolase domain-containing protein 14B	Abhd14b	7	42.4	1.02233	0.872947
Q9JLJ2	4-trimethylaminobutyraldehyde dehydrogenase	Aldh9a1	13	34.4	1.0395	0.957351
Q9CQK7	RWD domain-containing protein 1	Rwdd1	2	7.4	1.11677	1.11636
Q283N4	2-oxo-4-hydroxy-4-carboxy-5-ureidoimidazoline decarboxylase	Prhoxnb	2	12.9	1.11118	0.666056
Q922Q1	MOSC domain-containing protein 2, mitochondrial	Marc2	10	30.8	1.14491	1.20358
Q8CGK3	Lon protease homolog, mitochondrial	Lonp1	6	11.3	1.00277	1.09464
Q8VBW8	Tetratricopeptide repeat protein 36	Ttc36	7	36	1.00993	0.952033
P54775	26S protease regulatory subunit 6B	Psmc4	4	17.9	1.15322	0.984498
P09813	Apolipoprotein A-II	Apoa2	3	41.2	1.0309	1.17384
Q8BK30	NADH dehydrogenase [ubiquinone] flavoprotein 3, mitochondrial	Ndufv3	2	16.3	1.1399	1.32566
E9PY03	Protein Tstd1	Akr1c19	4	21.1	1.283	1.15758
A0A0J9YU79	Ketohexokinase	Khk	10	46.6	1.02277	0.997502
A0A087WNP6	Protein CDV3	Cdv3	6	30.2	1.09439	1.12022
Q80Y55	BSD domain-containing protein 1	Bsdc1	4	11	1.20558	1.43716
Q3UEK1	Mannose-binding protein C	Mbl2	4	21.3	1.11961	0.96552
P99026	Proteasome subunit beta type-4	Psmb4	9	50.4	1.17987	1.29847
Q561N4	Ubiquitin-conjugating enzyme E2 L3	Ube2l3	5	39.6	1.13352	1.12193
O08601	Microsomal triglyceride transfer protein large subunit	Mttp	17	22.6	1.10279	0.977838
D3YZ54	2-hydroxyacyl-CoA lyase 1	Hacl1	15	35.4	1.1412	1.35774
Q66JP1	Ubiquitin-60S ribosomal protein L40	Uba52	7	53.9	1.13292	1.1959
A0A0N4SVL9	Serine/threonine-protein phosphatase 6 catalytic subunit	Ppp6c	2	11.3	1.27341	1.16302
Q9R0H0	Peroxisomal acyl-coenzyme A oxidase 1	Acox1	30	55.8	1.22049	1.10874
A0A0U1RPJ7	Small acidic protein	1110004F10Rik	2	38.3	1.17339	1.42787
Q3UGC7	Eukaryotic translation initiation factor 3 subunit J-A	Eif3j1	6	24.5	1.13705	1.1142
Q8K0E8	Fibrinogen beta chain	Fgb	7	19.3	1.11954	0.953471
E9PVU9	Bis(5-adenosyl)-triphosphatase	Fhit	3	26.6	1.01579	1.21077
Q99KF1	Transmembrane emp24 domain-containing protein 9	Tmed9	3	15.7	1.05912	0.98534
O55234	Proteasome subunit beta type-5	Psmb5	12	50	1.03831	1.08805
Q9JMD3	PCTP-like protein	Stard10	7	29.2	1.09007	0.901143
D3Z4X1	6-phosphogluconolactonase	Pgls	2	16.7	1.01356	1.08469
A0A0A6YY72	Inosine-5-monophosphate dehydrogenase	Impdh2	2	7.2	1.20913	1.20732
Q9D273	Cob(I)yrinic acid a,c-diamide adenosyltransferase, mitochondrial	Mmab	3	19.4	1.03394	1.09064
P32020	Non-specific lipid-transfer protein	Scp2	27	54.1	1.24531	1.04145
Q9DBB8	Trans-1,2-dihydrobenzene-1,2-diol dehydrogenase	Dhdh	5	18.9	1.12028	0.891839
Q9QXD1	Peroxisomal acyl-coenzyme A oxidase 2	Acox2	2	3.8	1.15481	1.03993
P07759	Serine protease inhibitor A3K	Serpina3k	12	39.7	1.06853	0.78289
G3X8P9	Aldehyde oxidase	Aox1	6	4.7	1.27861	1.3399
P61458	Pterin-4-alpha-carbinolamine dehydratase	Pcbd1	7	64.4	1.15756	1.24353
Q8C7E7	Starch-binding domain-containing protein 1	Stbd1	3	8.6	1.21444	1.38687
P24472	Glutathione S-transferase A4	Gsta4	5	25.7	1.24411	1.40972
Q8QZR5	Alanine aminotransferase 1	Gpt	12	29	0.980763	0.854803
P62774	Myotrophin	Mtpn	2	20.3	1.12851	1.40661
P58044	Isopentenyl-diphosphate Delta-isomerase 1	Idi1	7	35.2	1.30873	1.36423
Q9CQ75	NADH dehydrogenase [ubiquinone] 1 alpha subcomplex subunit 2	Ndufa2	4	37.4	1.24703	1.47219
Q9DC50	Peroxisomal carnitine O-octanoyltransferase	Crot	2	5.1	1.14094	1.07405
Q9D6V8	Polyadenylate-binding protein-interacting protein 2	Paip2	2	21.8	1.03634	1.02191
P68510	14-3-3 protein eta	Ywhah	3	18.7	1.18361	1.25796
Q9DBG5	Perilipin-3	Plin3	10	38	1.13747	1.18072
P62806	Histone H4	Hist1h4a	6	50.5	1.662	1.64375
Q3TXU8	Membrane-associated progesterone receptor component 1	Pgrmc1	9	35.9	1.20572	1.20129
E9PWK1	Epoxide hydrolase 1	Ephx1	11	25.4	1.21295	1.2735
Q8K1K2	26S protease regulatory subunit 8	Psmc5	4	15.8	1.09864	1.1955
P17427	AP-2 complex subunit alpha-2	Ap2a2	4	6.1	1.10987	0.919265
Q3U4W8	Ubiquitin carboxyl-terminal hydrolase	Usp5	3	6	1.07538	1.1138
Q8CGP2	Histone H2B type 1-P	Hist1h2bp	8	53.2	1.78292	1.98426
Q9Z2U1	Proteasome subunit alpha type-5	Psma5	11	68.9	1.18976	1.19654
Q9D8X2	Coiled-coil domain-containing protein 124	Ccdc124	2	13.8	1.1892	1.26077
Q8C0M9	Isoaspartyl peptidase/L-asparaginase	Asrgl1	2	8.9	1.22999	1.47184
Q543J5	Antithrombin-III	Serpinc1	3	8.2	1.41319	1.36479
P70195	Proteasome subunit beta type-7	Psmb7	6	23.1	1.31104	1.37497
Q9D187	Mitotic spindle-associated MMXD complex subunit MIP18	Fam96b	2	25.8	1.17714	1.12315
G5E839	T-complex protein 1 subunit delta	Cct4	4	14.7	1.12481	1.05959
Q9Z2U0	Proteasome subunit alpha type-7	Psma7	15	61.3	1.22835	1.26487
Q549A5	Clusterin	Clu	4	10	1.12404	1.21587
E9PV38	Carboxylic ester hydrolase	Akr1c14	6	28.5	1.0329	0.962843
Q8BGD9	Eukaryotic translation initiation factor 4B	Eif4b	12	23.6	1.18329	1.28624
Q3TXU4	Apolipoprotein E	Apoe	14	52.1	1.09144	1.24843
Q8R0Y6	Cytosolic 10-formyltetrahydrofolate dehydrogenase	Aldh1l1	44	60.6	1.12743	1.00783
Q9Z0S1	3(2),5-bisphosphate nucleotidase 1	Bpnt1	2	7.1	1.14062	1.24811
Q9EQF5	Dihydropyrimidinase	Dpys	19	37.6	1.07347	1.03765
Q9DBP5	UMP-CMP kinase	Cmpk1	3	16.8	1.05288	1.04829
Q546G4	Serum albumin	Alb	41	69.2	1.08523	1.29388
Q9QUH0	Glutaredoxin-1	Glrx	3	38.3	1.10949	0.954473
Q61818	Retinoic acid-induced protein 1	Rai1	2	1.2	1.13062	1.24552
Q9WV68	Peroxisomal 2,4-dienoyl-CoA reductase	Decr2	6	25.7	1.25396	1.28339
P10649	Glutathione S-transferase Mu 1	Gstm1	17	74.3	1.53701	2.35359
G3X9L6	ATP synthase subunit d, mitochondrial	Gm10250	9	74.4	1.18247	1.34642
Q8R1F5	Putative hydroxypyruvate isomerase	Hyi	7	36.8	1.1663	1.15535
Q9CQM5	Thioredoxin domain-containing protein 17	Txndc17	3	35	1.09315	1.14975
P06728	Apolipoprotein A-IV	Apoa4	16	40	1.21304	1.3026
Q9EPQ7	StAR-related lipid transfer protein 5	Stard5	4	29.6	1.02782	1.07644
Q60692	Proteasome subunit beta type-6	Psmb6	5	20.6	1.20791	1.44116
Q545C7	Cysteine and glycine-rich protein 3	Csrp3	2	8.2	1.25099	1.24495
P27661	Histone H2A.x	H2afx	2	6.3	1.49305	1.68577
Q63886	UDP-glucuronosyltransferase 1-1	Ugt1a1	5	14.6	1.16415	1.12243
P06801	NADP-dependent malic enzyme	Me1	15	36.7	1.26391	1.48683
Q8VCN5	Cystathionine gamma-lyase	Cth	12	35.4	1.1876	1.20816
Q5EBG8	Uncharacterized protein C1orf50 homolog		3	21.6	1.17685	1.19595
Q8JZR0	Long-chain-fatty-acid--CoA ligase 5	Acsl5	8	14.6	1.19241	1.18645
P17751	Triosephosphate isomerase	Tpi1	12	48.5	1.22541	1.27235
P47740	Fatty aldehyde dehydrogenase	Aldh3a2	5	11.6	1.31261	1.51922
A0A0N4SVT3	Guanine nucleotide-binding protein G(I)/G(S)/G(O) subunit gamma-12	Gng12	3	63.1	1.30688	1.33427
Q64458	Cytochrome P450 2C29	Cyp2c29	15	30.6	1.2917	1.2699
A2ABY3	Ethanolamine-phosphate cytidylyltransferase	Pcyt2	3	8.3	1.34746	1.14687
Q91XC8	Death-associated protein 1	Dap	3	26.5	1.35685	1.48071
Q9Z1P6	NADH dehydrogenase [ubiquinone] 1 alpha subcomplex subunit 7	Ndufa7	5	40.7	1.35564	1.30423
P21614	Vitamin D-binding protein	Gc	11	29.4	1.27188	1.3045
Q8R084	UDP-glucuronosyltransferase	Tfg	2	30.3	1.20515	1.03224
P46471	26S protease regulatory subunit 7	Psmc2	8	22.6	1.01783	1.15768
Q9DCN2	NADH-cytochrome b5 reductase 3	Cyb5r3	6	27.6	1.22536	1.17601
Q8BJ64	Choline dehydrogenase, mitochondrial	Chdh	5	14.1	1.15161	1.28917
P17095	High mobility group protein HMG-I/HMG-Y	Hmga1	2	15	1.49111	1.50517
Q9R1P4	Proteasome subunit alpha type-1	Psma1	14	61.6	1.25482	1.28725
D3Z2P8	Sulfotransferase 1A1	Sult1a1	3	30.9	1.24988	1.18836
Q3V2F7	Fatty acid-binding protein, liver	Fabp1	12	80.3	1.27434	1.32341
Q8VCT4	Carboxylesterase 1D	Ces1d	20	45	1.25956	1.20104
P37040	NADPH--cytochrome P450 reductase	Por	13	25.1	1.26214	1.41482
O88958	Glucosamine-6-phosphate isomerase 1	Gnpda1	3	11.4	1.15211	1.21572
Q920E5	Farnesyl pyrophosphate synthase	Fdps	2	7.6	1.24681	1.15402
P00920	Carbonic anhydrase 2	Ca2	2	7.3	1.17938	1.05995
O35226	26S proteasome non-ATPase regulatory subunit 4	Psmd4	4	13.6	1.26636	1.33087
Q9JM62	Receptor expression-enhancing protein 6	Reep6	2	13.9	1.19571	1.13415
P28656	Nucleosome assembly protein 1-like 1	Nap1l1	3	11.5	1.34157	1.17248
Q9CQI3	Glia maturation factor beta	Gmfb	2	23.9	1.18224	1.24727
H3BJI7	Protein Methig1	Gstm4	2	13.8	1.40976	1.89553
P23953	Carboxylesterase 1C	Ces1c	4	7.6	1.2728	1.26579
A0A140T8J4	Heme-binding protein 1	Hebp1	11	81.1	1.21928	1.06032
Q4VAF4	GTP cyclohydrolase 1 feedback regulatory protein	Gchfr	5	94	1.31632	1.26546
Q80UU9	Membrane-associated progesterone receptor component 2	Pgrmc2	3	24.9	1.31104	1.53885
Q8CDN6	Thioredoxin-like protein 1	Txnl1	3	19.4	1.26246	1.1383
P02088	Hemoglobin subunit beta-1	Hbb-b1	4	38.8	1.09402	1.23364
P84228	Histone H3.2	Hist1h3b	4	40.4	1.76332	1.64726
P97478	Ubiquinone biosynthesis protein COQ7 homolog	Coq7	2	12.4	1.15058	1.21331
Q91V76	Ester hydrolase C11orf54 homolog		11	42.5	1.37764	1.69624
Q9CQS8	Protein transport protein Sec61 subunit beta	Sec61b	5	45.8	1.16651	1.19733
P10518	Delta-aminolevulinic acid dehydratase	Alad	8	42.7	1.12581	1.00719
Q91VB8	Hemoglobin subunit alpha	Hba-a1	7	47.9	1.21147	1.14158
P36993	Protein phosphatase 1B	Ppm1b	2	7.7	1.2486	1.30665
Q9CXF0	Kynureninase	Kynu	6	16.6	1.21695	1.17457
Q61133	Glutathione S-transferase theta-2	Gstt2	2	10.7	1.31521	1.52503
Q3TS38	UDP-glucose 6-dehydrogenase	Ugdh	12	36.3	1.57626	2.03931
Q8BH78	Reticulon-4	Rtn4	2	8.4	1.25453	1.51448
P05201	Aspartate aminotransferase, cytoplasmic	Got1	18	46.7	1.26916	1.39584
A8DUK4	Beta-globin	Acacb	2	0.7	1.2554	1.13339
Q9D816	Cytochrome P450 2C55	Cyp2c55	2	4.9	1.60351	2.03513
Q9CWS0	N(G),N(G)-dimethylarginine dimethylaminohydrolase 1	Ddah1	6	24.2	1.35669	1.38667
O35945	Aldehyde dehydrogenase, cytosolic 1	Aldh1a7	8	17.6	1.40453	1.59025
Q9CXN7	Phenazine biosynthesis-like domain-containing protein 2	Pbld2	2	9.7	1.15115	0.757694
D3YWR7	Dihydropteridine reductase	Qdpr	6	54	1.2914	1.05761
Q5SV85	Synergin gamma	Synrg	2	2.1	1.0144	0.70586
E9Q7G0	Protein Numa1	Ces2c	6	13.4	1.58139	1.77327
B2RT14	UDP-glucuronosyltransferase	Acly	19	20.8	1.22659	1.2313
Q9DCD0	6-phosphogluconate dehydrogenase, decarboxylating	Pgd	4	8.5	1.34143	1.60914
P00493	Hypoxanthine-guanine phosphoribosyltransferase	Hprt1	12	72.9	1.58466	1.76192
F8WIX8	Histone H2A	Hist1h2al	6	52.8	1.98208	2.21131
Q8VC97	Beta-ureidopropionase	Upb1	5	17.3	1.18151	0.382788
Q548W7	Acyl-CoA-binding protein	Dbi	6	70.1	1.53571	1.81389
Q9CZS1	Aldehyde dehydrogenase X, mitochondrial	Aldh1b1	7	21	1.12881	1.1832
Q9DCG6	Phenazine biosynthesis-like domain-containing protein 1	Pbld1	6	23.6	1.18891	0.789568
D3Z7C6	Prostaglandin E synthase 3	Ptges3	4	36.9	1.11846	1.01288
E9QAH1	Protein Golgb1	Ces2e	10	21.3	1.39935	1.21676
Q91WK2	Eukaryotic translation initiation factor 3 subunit H	Eif3h	3	13.4	1.09723	1.02231
B1AQR8	Galectin-9	Lgals9	3	11.1	1.19338	1.19609
Q62264	Thyroid hormone-inducible hepatic protein	Thrsp	6	52	1.46374	1.67447
H3BL34	Carboxylesterase 1E	Ces1e	4	8.6	1.45812	0.998776
Q3UEP4	UDP-glucuronosyltransferase	Hbb-b1	3	23.1	1.16155	0.799074
P62320	Small nuclear ribonucleoprotein Sm D3	Snrpd3	2	23.8	1.40263	0.879924
Q8VCH0	3-ketoacyl-CoA thiolase B, peroxisomal	Acaa1b	14	46	1.78066	2.55086
Q91WS4	S-methylmethionine--homocysteine S-methyltransferase BHMT2	Bhmt2	14	57.9	0.973471	0.799137
P33622	Apolipoprotein C-III	Apoc3	3	46.5	1.60523	2.93386
Q9WUZ9	Ectonucleoside triphosphate diphosphohydrolase 5	Entpd5	9	29.5	1.83245	2.07689
P19096	Fatty acid synthase	Fasn	64	31.7	1.49416	1.60771
P13745	Glutathione S-transferase A1	Gsta1	6	33.2	2.10595	4.38498
P15626	Glutathione S-transferase Mu 2	Gstm2	8	33.9	1.71503	2.65882
Q3TG75	Ornithine aminotransferase, mitochondrial	Oat	3	10.3	1.70726	1.38582
O35490	Betaine--homocysteine S-methyltransferase 1	Bhmt	28	77.6	1.64301	1.43136
Q91X75	Cytochrome P450 2A5	Cyp2a5	6	13.4	2.19861	2.8139
Q8VCC2	Liver carboxylesterase 1	Ces1	8	22.3	1.41609	1.41014
Q9QXG4	Acetyl-coenzyme A synthetase, cytoplasmic	Acss2	4	7.8	1.80863	1.71703
P43883	Perilipin-2	Plin2	10	27.3	2.20381	2.39049
Q9WUD0	Cytochrome P450 2B10	Cyp2b10	3	7.9	2.02167	3.50399
Q921H8	3-ketoacyl-CoA thiolase A, peroxisomal	Acaa1a	3	11.8	1.86913	2.26863
E9Q616	Protein Ahnak	Ces2a	12	30.3	2.09366	2.08831
Q6P8N8	ATP-dependent Clp protease ATP-binding subunit clpX-like, mitochondrial	Clpx	3	4.7	1.41104	1.4274
Q3U422	NADH dehydrogenase [ubiquinone] flavoprotein 3, mitochondrial	Gstt3	2	14.1	1.59538	2.52807
Q497I3	Fatty acid-binding protein, epidermal	Fabp5	9	72.6	1.58975	1.13534
Q8C165	Probable carboxypeptidase PM20D1	Pm20d1	6	16.5	1.79094	1.38619
Q64459	Cytochrome P450 3A11	Cyp3a11	16	35.1	2.46233	2.27088
Q91WU0	Carboxylesterase 1F	Ugt1a5	2	4	2.7053	2.7492
P19639	Glutathione S-transferase Mu 3	Gstm3	12	52.8	3.42223	6.99701
A2A8E2	UPF0587 protein C1orf123 homolog	0610037L13Rik	2	18.1
Q920R0	Alsin	Als2	2	0.8
E9Q3G8	Protein Nup153	Ankhd1	2	8.7
Q3UG16	AP-1 complex subunit mu-1	Ap1m1	2	5
A0A140LIS5	Arginine and glutamate-rich protein 1	Arglu1	2	7.4
P50518	V-type proton ATPase subunit E 1	Atp6v1e1	2	11.9
Q3UII2	CD82 antigen	Cd82	3	12.8
Q3LFS7	Carcinoembryonic antigen-related cell adhesion molecule 1	Ceacam1	2	6.8
F8WIK0	Anamorsin	Ciapin1	2	19.8
O88696	Putative ATP-dependent Clp protease proteolytic subunit, mitochondrial	Clpp	2	12.1
G3UWY7	Probable N-acetyltransferase CML1	Cml1	2	19
Q9DAU1	Protein canopy homolog 3	Cnpy3	2	10.1
Q7TQD5	Carnitine O-palmitoyltransferase 1, liver isoform	Cpt1a	2	5
P47941	Crk-like protein	Crkl	2	9.6
H3BJ71	cTAGE family member 5	Ctage5	6	13.8
Q922B2	Aspartate--tRNA ligase, cytoplasmic	Dars	2	5.2
A2ATU0	Probable 2-oxoglutarate dehydrogenase E1 component DHKTD1, mitochondrial	Dhtkd1	2	3.6
G3UZ34	116 kDa U5 small nuclear ribonucleoprotein component	Eftud2	2	2.6
Q6ZWX6	Eukaryotic translation initiation factor 2 subunit 1	Eif2s1	2	6.3
Q8JZQ9	Eukaryotic translation initiation factor 3 subunit B	Eif3b	2	2.7
Q8R1B4	Eukaryotic translation initiation factor 3 subunit C	Eif3c	3	3
Q8CGC7	Bifunctional glutamate/proline--tRNA ligase	Eprs	2	1.9
Q99K30	Epidermal growth factor receptor kinase substrate 8-like protein 2	Eps8l2	2	2.6
Q9CYH2	Redox-regulatory protein FAM213A	Fam213a	3	14.7
B7ZNJ1	Fibronectin	Fn1	3	1.3
D3YWB5	GTPase IMAP family member 4	Gimap4	2	14
Q9CQM9	Glutaredoxin-3	Glrx3	2	7.1
Q8BGT5	Alanine aminotransferase 2	Gpt2	2	4
Q99JY0	Trifunctional enzyme subunit beta, mitochondrial	Hadhb	2	4.8
Q9ESB3	Histidine-rich glycoprotein	Hrg	4	9.7
Q2TPA8	Hydroxysteroid dehydrogenase-like protein 2	Hsdl2	2	8.4
Q9DB29	Isoamyl acetate-hydrolyzing esterase 1 homolog	Iah1	3	15.3
Q9D6R2	Isocitrate dehydrogenase [NAD] subunit alpha, mitochondrial	Idh3a	3	7.7
Q9DCB8	Iron-sulfur cluster assembly 2 homolog, mitochondrial	Isca2	2	15.6
Q9Z2I0	LETM1 and EF-hand domain-containing protein 1, mitochondrial	Letm1	3	7.5
P14733	Lamin-B1	Lmnb1	2	3.7
Q91YS7	Dual specificity mitogen-activated protein kinase kinase 2	Map2k2	2	5.2
Q8BP47	Asparagine--tRNA ligase, cytoplasmic	Nars	2	3.9
Q63850	Nuclear pore glycoprotein p62	Nup62	2	5.3
Q9JHU2	Palmdelphin	Palmd	2	7.4
A0A0R4J1R7	Pterin-4-alpha-carbinolamine dehydratase 2	Pcbd2	2	21.4
O70570	Polymeric immunoglobulin receptor	Pigr	2	3.6
E9Q5I9	26S proteasome non-ATPase regulatory subunit 13	Psmd13	2	10.6
Q8BWM0	Prostaglandin E synthase 2	Ptges2	2	7
S4R1Y2	RNA-binding protein with multiple splicing	Rbpms	2	11.3
B1ARA3	60S ribosomal protein L26	Rpl26	2	17.5
Q5M9K9	60S ribosomal protein L31	Rpl31	2	16.8
A0A0G2JES3	60S ribosomal protein L9	Rpl9	2	13.1
P62267	40S ribosomal protein S23	Rps23	2	13.3
P61620	Protein transport protein Sec61 subunit alpha isoform 1	Sec61a1	2	4.2
Q91VW3	SH3 domain-binding glutamic acid-rich-like protein 3	Sh3bgrl3	2	31.2
F8WHU8	SRA stem-loop-interacting RNA-binding protein, mitochondrial	Slirp	3	46.1
B0R029	Synaptosomal-associated protein 23	Snap23	2	32.6
Q62241	U1 small nuclear ribonucleoprotein C	Snrpc	2	13.2
O35326	Serine/arginine-rich splicing factor 5	Srsf5	2	8.2
Q3UZZ6	Sulfotransferase 1 family member D1	Sult1d1	2	7.1
P10711	Transcription elongation factor A protein 1	Tcea1	2	8
P11983	T-complex protein 1 subunit alpha	Tcp1	3	4.9
P62073	Mitochondrial import inner membrane translocase subunit Tim10	Timm10	2	35.6
O35857	Mitochondrial import inner membrane translocase subunit TIM44	Timm44	3	8.4
Q9DCC8	Mitochondrial import receptor subunit TOM20 homolog	Tomm20	2	18.6
Q9D8Z2	TP53-regulated inhibitor of apoptosis 1	Triap1	2	35.5
Q9EQH3	Vacuolar protein sorting-associated protein 35	Vps35	3	4.5

## Sheet: (B) 177 mgkg vs VH
Protein accession	Protein description	LowvsControl Ratio	Regulated Type	Gene name	# peptides	Protein coverage (%)
Q9QZ85	Interferon-inducible GTPase 1	0.477	Down	Iigp1	4	11.4
Q99K94	Signal transducer and activator of transcription 1	0.478	Down	Stat1	2	4.2
Q9CPX4	Ferritin	0.5	Down	Ftl1	3	26.8
A0A0R4J135	Selenium-binding protein 2	0.503	Down	2810007J24Rik	2	14.3
P19157	Glutathione S-transferase P 1	0.506	Down	Gstp1	5	29.5
Q9Z2V4	Phosphoenolpyruvate carboxykinase, cytosolic [GTP]	0.549	Down	Pck1	2	4.3
Q9QXX4	Calcium-binding mitochondrial carrier protein Aralar2	0.595	Down	Slc25a13	9	15.4
P26150	3 beta-hydroxysteroid dehydrogenase/Delta 5-->4-isomerase type 3	0.595	Down	Hsd3b3	3	11.3
Q8BQ46	Protein Taf15	0.596	Down	Selenbp2	28	75.4
P26443	Glutamate dehydrogenase 1, mitochondrial	0.603	Down	Glud1	25	52.2
P15105	Glutamine synthetase	0.616	Down	Glul	10	33.2
Q569X9	Cytochrome P450 2C40	0.627	Down	Cyp2c67	4	8.4
Q91XE0	Glycine N-acyltransferase	0.629	Down	Glyat	6	23
P54869	Hydroxymethylglutaryl-CoA synthase, mitochondrial	0.635	Down	Hmgcs2	14	35.4
Q91W64	Cytochrome P450 2C70	0.636	Down	Cyp2c70	4	12.7
Q14AF6	Small nuclear ribonucleoprotein Sm D2	0.64	Down	Snrpd2	4	40.7
P40124	Adenylyl cyclase-associated protein 1	0.641	Down	Cap1	5	19.8
P00186	Cytochrome P450 1A2	0.642	Down	Cyp1a2	2	5.8
Q497E9	40S ribosomal protein S8	0.644	Down	Rps8	3	15.9
P33267	Cytochrome P450 2F2	0.646	Down	Cyp2f2	8	23
Q8C196	Carbamoyl-phosphate synthase [ammonia], mitochondrial	0.652	Down	Cps1	69	53.8
Q9JIF7	Coatomer subunit beta	0.652	Down	Copb1	2	2.5
Q9CZM2	60S ribosomal protein L15	0.655	Down	Rpl15	2	10.3
F7CJS8	40S ribosomal protein S9	0.656	Down	Rps9	3	19.3
Q07417	Short-chain specific acyl-CoA dehydrogenase, mitochondrial	0.662	Down	Acads	7	26.7
Q80XN0	D-beta-hydroxybutyrate dehydrogenase, mitochondrial	0.665	Down	Bdh1	8	23.9
Q3UCH0	60S ribosomal protein L6	0.665	Down	Rpl6	4	13.5
Q548W7	Acyl-CoA-binding protein	1.536	Up	Dbi	6	70.1
P10649	Glutathione S-transferase Mu 1	1.537	Up	Gstm1	17	74.3
Q3TS38	UDP-glucose 6-dehydrogenase	1.576	Up	Ugdh	12	36.3
E9Q7G0	Protein Numa1	1.581	Up	Ces2c	6	13.4
P00493	Hypoxanthine-guanine phosphoribosyltransferase	1.585	Up	Hprt1	12	72.9
P59242	Cingulin	1.59	Up	Cgn	2	2.6
Q497I3	Fatty acid-binding protein, epidermal	1.59	Up	Fabp5	9	72.6
Q3U422	NADH dehydrogenase [ubiquinone] flavoprotein 3, mitochondrial	1.595	Up	Gstt3	2	14.1
Q9D816	Cytochrome P450 2C55	1.604	Up	Cyp2c55	2	4.9
P33622	Apolipoprotein C-III	1.605	Up	Apoc3	3	46.5
O35490	Betaine--homocysteine S-methyltransferase 1	1.643	Up	Bhmt	28	77.6
P62806	Histone H4	1.662	Up	Hist1h4a	6	50.5
Q3TG75	Ornithine aminotransferase, mitochondrial	1.707	Up	Oat	3	10.3
P15626	Glutathione S-transferase Mu 2	1.715	Up	Gstm2	8	33.9
P84228	Histone H3.2	1.763	Up	Hist1h3b	4	40.4
Q8VCH0	3-ketoacyl-CoA thiolase B, peroxisomal	1.781	Up	Acaa1b	14	46
Q8CGP2	Histone H2B type 1-P	1.783	Up	Hist1h2bp	8	53.2
Q8C165	Probable carboxypeptidase PM20D1	1.791	Up	Pm20d1	6	16.5
Q9QXG4	Acetyl-coenzyme A synthetase, cytoplasmic	1.809	Up	Acss2	4	7.8
Q9WUZ9	Ectonucleoside triphosphate diphosphohydrolase 5	1.832	Up	Entpd5	9	29.5
Q921H8	3-ketoacyl-CoA thiolase A, peroxisomal	1.869	Up	Acaa1a	3	11.8
F8WIX8	Histone H2A	1.982	Up	Hist1h2al	6	52.8
Q9WUD0	Cytochrome P450 2B10	2.022	Up	Cyp2b10	3	7.9
E9Q616	Protein Ahnak	2.094	Up	Ces2a	12	30.3
P13745	Glutathione S-transferase A1	2.106	Up	Gsta1	6	33.2
Q91X75	Cytochrome P450 2A5	2.199	Up	Cyp2a5	6	13.4
P43883	Perilipin-2	2.204	Up	Plin2	10	27.3
Q64459	Cytochrome P450 3A11	2.462	Up	Cyp3a11	16	35.1
P19639	Glutathione S-transferase Mu 3	3.422	Up	Gstm3	12	52.8

## Sheet: (C) 442.5 mgkg vs VH
Protein accession	Protein description	HighvsControl Ratio	Regulated Type	Gene name	# peptides	Protein coverage (%)
A0A0R4J135	Selenium-binding protein 2	0.262	Down	2810007J24Rik	2	14.3
Q8VC97	Beta-ureidopropionase	0.383	Down	Upb1	5	17.3
P19157	Glutathione S-transferase P 1	0.385	Down	Gstp1	5	29.5
Q569X9	Cytochrome P450 2C40	0.388	Down	Cyp2c67	4	8.4
Q91W64	Cytochrome P450 2C70	0.397	Down	Cyp2c70	4	12.7
Q9QZ85	Interferon-inducible GTPase 1	0.402	Down	Iigp1	4	11.4
P15105	Glutamine synthetase	0.404	Down	Glul	10	33.2
Q63880	Carboxylesterase 3A	0.424	Down	Ces3a	14	38.2
Q8BQ46	Protein Taf15	0.436	Down	Selenbp2	28	75.4
Q9WVF5	Epidermal growth factor receptor	0.438	Down	Egfr	3	4.4
P14131	40S ribosomal protein S16	0.445	Down	Rps16	4	28.8
Q9QXX4	Calcium-binding mitochondrial carrier protein Aralar2	0.458	Down	Slc25a13	9	15.4
Q9Z2V4	Phosphoenolpyruvate carboxykinase, cytosolic [GTP]	0.469	Down	Pck1	2	4.3
Q8VCU1	Carboxylesterase 3B	0.47	Down	Ces3b	4	12.1
Q9WVJ3	Carboxypeptidase Q	0.478	Down	Cpq	2	6.8
P58710	L-gulonolactone oxidase	0.484	Down	Gulo	5	14.8
P00186	Cytochrome P450 1A2	0.491	Down	Cyp1a2	2	5.8
Q8JZZ0	UDP-glucuronosyltransferase 3A2	0.493	Down	Ugt3a2	2	3.6
P26443	Glutamate dehydrogenase 1, mitochondrial	0.498	Down	Glud1	25	52.2
P07758	Alpha-1-antitrypsin 1-1	0.502	Down	Serpina1a	3	6.8
Q8C196	Carbamoyl-phosphate synthase [ammonia], mitochondrial	0.503	Down	Cps1	69	53.8
Q05421	Cytochrome P450 2E1	0.504	Down	Cyp2e1	7	18.7
P11589	Major urinary protein 2	0.515	Down	Mup2	9	62.2
Q497E9	40S ribosomal protein S8	0.519	Down	Rps8	3	15.9
D3YXK2	Scaffold attachment factor B1	0.523	Down	Safb	2	1.8
Q5M9N8	60S ribosomal protein L7	0.523	Down	Rpl7	4	17
Q91XE0	Glycine N-acyltransferase	0.524	Down	Glyat	6	23
E9Q4K7	Protein Kif13b	0.527	Down	Aox3	39	37.4
Q9CZM2	60S ribosomal protein L15	0.528	Down	Rpl15	2	10.3
Q3UQ44	Ras GTPase-activating-like protein IQGAP2	0.536	Down	Iqgap2	10	9.3
Q58DZ3	60S ribosomal protein L30	0.541	Down	Rpl30	4	42.6
Q3KQQ2	Major urinary protein 3	0.548	Down	Mup3	5	35.3
Q5M9M0	60S ribosomal protein L13a	0.549	Down	Rpl13a	2	10.8
Q9CPX4	Ferritin	0.553	Down	Ftl1	3	26.8
F7CJS8	40S ribosomal protein S9	0.555	Down	Rps9	3	19.3
Q9Z204	Heterogeneous nuclear ribonucleoproteins C1/C2	0.557	Down	Hnrnpc	3	10.5
Q8QZT1	Acetyl-CoA acetyltransferase, mitochondrial	0.56	Down	Acat1	14	41.5
P33267	Cytochrome P450 2F2	0.564	Down	Cyp2f2	8	23
Q5M9L7	40S ribosomal protein S17	0.566	Down	Rps17	6	57
P54869	Hydroxymethylglutaryl-CoA synthase, mitochondrial	0.569	Down	Hmgcs2	14	35.4
Q99L20	Glutathione S-transferase theta 3	0.57	Down	Ugt2b1	8	18.3
A2AL12	Heterogeneous nuclear ribonucleoprotein A3	0.578	Down	Hnrnpa3	4	18.6
Q5BLK1	40S ribosomal protein S6	0.578	Down	Rps6	4	17.3
Q3UEM0	Estradiol 17 beta-dehydrogenase 5	0.579	Down	Akr1c6	14	48.9
Q8R1A8	Ornithine carbamoyltransferase, mitochondrial	0.581	Down	Otc	12	37.9
P62918	60S ribosomal protein L8	0.582	Down	Rpl8	3	13.6
Q9CR57	60S ribosomal protein L14	0.584	Down	Rpl14	2	10.1
P11714	Cytochrome P450 2D9	0.585	Down	Cyp2d9	8	22.4
Q58EW0	60S ribosomal protein L18	0.587	Down	Rpl18	3	17.6
G3UZ48	Heterogeneous nuclear ribonucleoprotein Q	0.588	Down	Syncrip	4	11.6
Q80XN0	D-beta-hydroxybutyrate dehydrogenase, mitochondrial	0.588	Down	Bdh1	8	23.9
Q52JJ6	Glutamyl aminopeptidase	0.589	Down	Enpep	2	2.9
Q564E2	L-lactate dehydrogenase	0.592	Down	Ldha	14	46.1
Q99K94	Signal transducer and activator of transcription 1	0.593	Down	Stat1	2	4.2
Q9CYA0	Cysteine-rich with EGF-like domain protein 2	0.595	Down	Creld2	3	8
Q9JIF7	Coatomer subunit beta	0.597	Down	Copb1	2	2.5
A2AEW6	GRIP1-associated protein 1	0.598	Down	Gripap1	2	5.5
Q3UCH0	60S ribosomal protein L6	0.598	Down	Rpl6	4	13.5
Q58ET1	60S ribosomal protein L7a	0.6	Down	Rpl7a	5	17.3
P62849	40S ribosomal protein S24	0.601	Down	Rps24	3	24.8
Q68FD5	Clathrin heavy chain 1	0.602	Down	Cltc	4	3.4
P97429	Annexin A4	0.602	Down	Anxa4	4	16.6
O55060	Thiopurine S-methyltransferase	0.604	Down	Tpmt	3	17.5
Q6PF96	Electron transfer flavoprotein-ubiquinone oxidoreductase, mitochondrial	0.605	Down	Etfdh	11	23.9
Q545X8	40S ribosomal protein S4, X isoform	0.606	Down	Rps4x	4	20.9
A0A140T8L5	40S ribosomal protein S2	0.608	Down	Gm6576	6	29.4
D3YVB4	40S ribosomal protein S15a	0.608	Down	Rps15a	2	32.4
Q9JKR6	Hypoxia up-regulated protein 1	0.609	Down	Hyou1	8	13.8
E0CXD9	Surfeit locus protein 4	0.612	Down	Surf4	2	37.8
Q8VCB3	Glycogen [starch] synthase, liver	0.612	Down	Gys2	2	4
Q545A2	ADP/ATP translocase 2	0.612	Down	Slc25a5	11	34.2
F8VPN4	Protein Agl	0.613	Down	Cyp2d22	5	11.8
Q9JLI0	Aldo-keto reductase a	0.617	Down	Ugt2b36	5	12.8
A0A140T8K5	60S ribosomal protein L21	0.623	Down	Rpl21	3	19.2
Q07417	Short-chain specific acyl-CoA dehydrogenase, mitochondrial	0.624	Down	Acads	7	26.7
E9Q4G8	CD166 antigen	0.624	Down	Alcam	2	4
Q8VEM8	Phosphate carrier protein, mitochondrial	0.626	Down	Slc25a3	4	14
Q8BMS1	Trifunctional enzyme subunit alpha, mitochondrial	0.628	Down	Hadha	18	28.3
Q9D1R9	60S ribosomal protein L34	0.629	Down	Rpl34	3	21.4
P35505	Fumarylacetoacetase	0.63	Down	Fah	18	61.1
Q5F2A7	Eukaryotic initiation factor 4A-I	0.63	Down	Eif4a1	9	23.6
Q99P30	Peroxisomal coenzyme A diphosphatase NUDT7	0.632	Down	Nudt7	7	35.2
Q9DBE0	Cysteine sulfinic acid decarboxylase	0.632	Down	Csad	15	35.3
Q9CWK8	Sorting nexin-2	0.633	Down	Snx2	2	4
Q9Z2X1	Heterogeneous nuclear ribonucleoprotein F	0.635	Down	Hnrnpf	2	6
Q62186	Translocon-associated protein subunit delta	0.636	Down	Ssr4	3	19.8
Q3UXD9	Peroxisomal trans-2-enoyl-CoA reductase	0.637	Down	Pecr	6	25.8
Q3U0V1	Far upstream element-binding protein 2	0.637	Down	Khsrp	10	19.4
Q9JHI5	Isovaleryl-CoA dehydrogenase, mitochondrial	0.638	Down	Ivd	5	12.3
P17665	Cytochrome c oxidase subunit 7C, mitochondrial	0.64	Down	Cox7c	2	28.6
Q811L7	Heterogeneous nuclear ribonucleoprotein H	0.641	Down	Hnrnph1	3	10.5
Q8BWT1	3-ketoacyl-CoA thiolase, mitochondrial	0.641	Down	Acaa2	24	73
Q569Z6	Thyroid hormone receptor-associated protein 3	0.642	Down	Thrap3	5	5.9
P41216	Long-chain-fatty-acid--CoA ligase 1	0.642	Down	Acsl1	24	39.8
O88569	Heterogeneous nuclear ribonucleoproteins A2/B1	0.642	Down	Hnrnpa2b1	12	38
Q9D8E6	60S ribosomal protein L4	0.643	Down	Rpl4	4	11.5
Q5SVP3	Proteasome activator complex subunit 2	0.644	Down	Psme2	10	47.7
Q9JI75	Ribosyldihydronicotinamide dehydrogenase [quinone]	0.645	Down	Nqo2	5	20.3
P28665	Murinoglobulin-1	0.645	Down	Mug1	14	12.5
F6SVV1	40S ribosomal protein S7	0.647	Down	Gm9493	4	17.7
O88587	Catechol O-methyltransferase	0.648	Down	Comt	11	53.6
F8WHP8	ATP synthase subunit f, mitochondrial	0.65	Down	Atp5j2	2	30.3
P14115	60S ribosomal protein L27a	0.651	Down	Rpl27a	5	35.1
P62911	60S ribosomal protein L32	0.652	Down	Rpl32	2	14.8
P68040	Guanine nucleotide-binding protein subunit beta-2-like 1	0.653	Down	Gnb2l1	7	23.3
Q99JT9	1,2-dihydroxy-3-keto-5-methylthiopentene dioxygenase	0.654	Down	Adi1	3	22.3
F6V6T4	Transmembrane emp24 domain-containing protein 2	0.655	Down	Tmed2	3	21
G3XA10	Heterogeneous nuclear ribonucleoprotein U	0.656	Down	Hnrnpu	8	14
Q5FW57	Glycine N-acyltransferase-like protein	0.657	Down	Gm4952	3	12.2
E9Q4F4	Small nuclear ribonucleoprotein E	0.658	Down	Snrpe	2	39.6
Q9DCY1	Peptidyl-prolyl cis-trans isomerase	0.662	Down	Ppib	10	36.6
Q9CQ69	Cytochrome b-c1 complex subunit 8	0.662	Down	Uqcrq	2	20.7
Q64152	Transcription factor BTF3	0.664	Down	Btf3	2	24.5
Q9QYY9	Alcohol dehydrogenase 4	0.664	Down	Adh4	4	12.7
P40124	Adenylyl cyclase-associated protein 1	0.665	Down	Cap1	5	19.8
Q8R0F8	Acylpyruvase FAHD1, mitochondrial	0.665	Down	Fahd1	6	33.5
O35955	Proteasome subunit beta type-10	0.666	Down	Psmb10	5	34.1
Q283N4	2-oxo-4-hydroxy-4-carboxy-5-ureidoimidazoline decarboxylase	0.666	Down	Prhoxnb	2	12.9
P17095	High mobility group protein HMG-I/HMG-Y	1.505	Up	Hmga1	2	15
P48036	Annexin A5	1.508	Up	Anxa5	12	45.5
Q8BH78	Reticulon-4	1.514	Up	Rtn4	2	8.4
P47740	Fatty aldehyde dehydrogenase	1.519	Up	Aldh3a2	5	11.6
Q61133	Glutathione S-transferase theta-2	1.525	Up	Gstt2	2	10.7
Q80UU9	Membrane-associated progesterone receptor component 2	1.539	Up	Pgrmc2	3	24.9
P56391	Cytochrome c oxidase subunit 6B1	1.544	Up	Cox6b1	6	62.8
B0V2N8	Annexin	1.573	Up	Anxa2	2	18.2
O35945	Aldehyde dehydrogenase, cytosolic 1	1.59	Up	Aldh1a7	8	17.6
P19096	Fatty acid synthase	1.608	Up	Fasn	64	31.7
Q9DCD0	6-phosphogluconate dehydrogenase, decarboxylating	1.609	Up	Pgd	4	8.5
P62806	Histone H4	1.644	Up	Hist1h4a	6	50.5
P84228	Histone H3.2	1.647	Up	Hist1h3b	4	40.4
Q62264	Thyroid hormone-inducible hepatic protein	1.674	Up	Thrsp	6	52
P27661	Histone H2A.x	1.686	Up	H2afx	2	6.3
Q91V76	Ester hydrolase C11orf54 homolog	1.696	Up		11	42.5
Q61646	Haptoglobin	1.703	Up	Hp	10	27.4
Q9QXG4	Acetyl-coenzyme A synthetase, cytoplasmic	1.717	Up	Acss2	4	7.8
P00493	Hypoxanthine-guanine phosphoribosyltransferase	1.762	Up	Hprt1	12	72.9
E9Q7G0	Protein Numa1	1.773	Up	Ces2c	6	13.4
Q548W7	Acyl-CoA-binding protein	1.814	Up	Dbi	6	70.1
H3BJI7	Protein Methig1	1.896	Up	Gstm4	2	13.8
Q8CGP2	Histone H2B type 1-P	1.984	Up	Hist1h2bp	8	53.2
Q9D816	Cytochrome P450 2C55	2.035	Up	Cyp2c55	2	4.9
Q3TS38	UDP-glucose 6-dehydrogenase	2.039	Up	Ugdh	12	36.3
Q9WUZ9	Ectonucleoside triphosphate diphosphohydrolase 5	2.077	Up	Entpd5	9	29.5
E9Q616	Protein Ahnak	2.088	Up	Ces2a	12	30.3
F8WIX8	Histone H2A	2.211	Up	Hist1h2al	6	52.8
Q921H8	3-ketoacyl-CoA thiolase A, peroxisomal	2.269	Up	Acaa1a	3	11.8
Q64459	Cytochrome P450 3A11	2.271	Up	Cyp3a11	16	35.1
P10649	Glutathione S-transferase Mu 1	2.354	Up	Gstm1	17	74.3
P43883	Perilipin-2	2.39	Up	Plin2	10	27.3
Q3U422	NADH dehydrogenase [ubiquinone] flavoprotein 3, mitochondrial	2.528	Up	Gstt3	2	14.1
Q8VCH0	3-ketoacyl-CoA thiolase B, peroxisomal	2.551	Up	Acaa1b	14	46
P15626	Glutathione S-transferase Mu 2	2.659	Up	Gstm2	8	33.9
Q91X75	Cytochrome P450 2A5	2.814	Up	Cyp2a5	6	13.4
P33622	Apolipoprotein C-III	2.934	Up	Apoc3	3	46.5
Q9WUD0	Cytochrome P450 2B10	3.504	Up	Cyp2b10	3	7.9
P13745	Glutathione S-transferase A1	4.385	Up	Gsta1	6	33.2
P19639	Glutathione S-transferase Mu 3	6.997	Up	Gstm3	12	52.8
