# Supplementary material for: Mechanism Investigation of Rifampicin-Induced Liver Injury Using Comparative Toxicoproteomics in Mice
Source: Int J Mol Sci. 2017 Jul 2;18(7):1417. doi: 10.3390/ijms18071417 (PMC5535909; doi:10.3390/ijms18071417)
Supplement: Supplementary file 1 [file ijms-18-01417-s001.zip › Supplemental Table S3. Up regulated protein in KEGG enrichment.xlsx]

## Sheet: (A) 177 mgkg vs VH
Supplemental Table S3A. Upregulated protein list in enrichment analysis of KEGG pathway after the oral administration of 177 mg/kg rifampicin
KEGG pathway	Mapping	Background	All Mapping	All Background	Fold enrichment	Fisher' exact test p value	-log10(p value)	Related proteins
mmu05204 Chemical carcinogenesis - Mus musculus (mouse)	7	38	26	740	5.24	0.00105876	2.98	Q64459 Q9WUD0 P13745 P19639 P10649 Q9D816 P15626
mmu03320 PPAR signaling pathway - Mus musculus (mouse)	6	28	26	740	6.1	0.00168426	2.77	P33622 Q548W7 Q497I3 Q921H8 P43883 Q8VCH0
mmu05034 Alcoholism - Mus musculus (mouse)	4	9	26	740	12.65	0.00250781	2.6	P62806 F8WIX8 Q8CGP2 P84228
mmu05322 Systemic lupus erythematosus - Mus musculus (mouse)	4	9	26	740	12.65	0.00250781	2.6	P62806 F8WIX8 Q8CGP2 P84228
mmu01524 Platinum drug resistance - Mus musculus (mouse)	4	14	26	740	8.13	0.00970839	2.01	P13745 P19639 P10649 P15626
mmu05215 Prostate cancer - Mus musculus (mouse)	4	18	26	740	6.32	0.0198914	1.7	P13745 P19639 P10649 P15626
mmu00480 Glutathione metabolism - Mus musculus (mouse)	4	25	26	740	4.55	0.0479273	1.32	P13745 P19639 P10649 P15626
mmu00830 Retinol metabolism - Mus musculus (mouse)	4	25	26	740	4.55	0.0479273	1.32	Q64459 Q9WUD0 Q91X75 Q9D816

## Sheet: (B) 442.5 mgkg vs VH
Supplemental Table S3B. Upregulated protein list in enrichment analysis of KEGG pathway after the oral administration of 442.5 mg/kg rifampicin
KEGG pathway	Mapping	Background	All Mapping	All Background	Fold enrichment	Fisher' exact test p value	-log10(p value)	Related proteins
mmu05204 Chemical carcinogenesis - Mus musculus (mouse)	7	38	26	740	5.24	0.00105876	2.98	Q64459 Q9WUD0 P13745 P19639 P10649 Q9D816 P15626
mmu03320 PPAR signaling pathway - Mus musculus (mouse)	6	28	26	740	6.1	0.00168426	2.77	P33622 Q548W7 Q497I3 Q921H8 P43883 Q8VCH0
mmu05034 Alcoholism - Mus musculus (mouse)	4	9	26	740	12.65	0.00250781	2.6	P62806 F8WIX8 Q8CGP2 P84228
mmu05322 Systemic lupus erythematosus - Mus musculus (mouse)	4	9	26	740	12.65	0.00250781	2.6	P62806 F8WIX8 Q8CGP2 P84228
mmu01524 Platinum drug resistance - Mus musculus (mouse)	4	14	26	740	8.13	0.00970839	2.01	P13745 P19639 P10649 P15626
mmu05215 Prostate cancer - Mus musculus (mouse)	4	18	26	740	6.32	0.0198914	1.7	P13745 P19639 P10649 P15626
mmu00480 Glutathione metabolism - Mus musculus (mouse)	4	25	26	740	4.55	0.0479273	1.32	P13745 P19639 P10649 P15626
mmu00830 Retinol metabolism - Mus musculus (mouse)	4	25	26	740	4.55	0.0479273	1.32	Q64459 Q9WUD0 Q91X75 Q9D816
